# Supplementary material for: Six new species and a new record of Linan Hlaváč in China, with a key to species (Coleoptera, Staphylinidae, Pselaphinae)
Source: Zookeys. 2018 Oct 29;(793):115–33. doi: 10.3897/zookeys.793.27661 (PMC6218529; doi:10.3897/zookeys.793.27661)
Supplement: XML Treatment for Linan arcitibialis [file zookeys.793.27661-treatment1.xml]

<!DOCTYPE tp:taxon-treatment
  PUBLIC "-//TaxonX//DTD Taxonomic Treatment Publishing DTD v0 20100105//EN" "tax-treatment-NSO.dtd">
<tp:taxon-treatment xmlns:tp="http://www.plazi.org/taxpub"><tp:treatment-meta><kwd-group><label>Taxon classification</label><kwd><named-content xmlns:xlink="http://www.w3.org/1999/xlink" content-type="kingdom">Animalia</named-content></kwd><kwd><named-content xmlns:xlink="http://www.w3.org/1999/xlink" content-type="order">Coleoptera</named-content></kwd><kwd><named-content xmlns:xlink="http://www.w3.org/1999/xlink" content-type="family">Staphylinidae</named-content></kwd></kwd-group><mixed-citation publication-type="journal"><person-group><name><surname>Zhang</surname><given-names>Yu-Qing</given-names></name><name><surname>Li</surname><given-names>Li-Zhen</given-names></name><name><surname>Yin</surname><given-names>Zi-Wei</given-names></name></person-group><article-title>Six new species and a new record of <italic><tp:taxon-name><tp:taxon-name-part taxon-name-part-type="genus" reg="Linan">Linan</tp:taxon-name-part></tp:taxon-name></italic> Hlaváč in China, with a key to species (<tp:taxon-name><tp:taxon-name-part taxon-name-part-type="order">Coleoptera</tp:taxon-name-part></tp:taxon-name>, <tp:taxon-name><tp:taxon-name-part taxon-name-part-type="family">Staphylinidae</tp:taxon-name-part></tp:taxon-name>, <tp:taxon-name><tp:taxon-name-part taxon-name-part-type="subfamily">Pselaphinae</tp:taxon-name-part></tp:taxon-name>)</article-title><source>Zookeys</source><day>29</day><month>10</month><year>2018</year><volume>2018</volume><issue>793</issue><fpage>115</fpage><lpage>133</lpage><pub-id pub-id-type="doi">10.3897/zookeys.793.27661</pub-id></mixed-citation></tp:treatment-meta><tp:nomenclature><tp:taxon-name>
            <tp:taxon-name-part taxon-name-part-type="genus" reg="Linan">Linan</tp:taxon-name-part>
            <tp:taxon-name-part taxon-name-part-type="species" reg="arcitibialis">arcitibialis</tp:taxon-name-part>
            <object-id xmlns:xlink="http://www.w3.org/1999/xlink" content-type="zoobank" xlink:type="simple">http://zoobank.org/2C08CE31-68A0-4BEE-BAF3-BD9B3A1B6009</object-id>
          </tp:taxon-name><tp:taxon-status xmlns:xlink="http://www.w3.org/1999/xlink" xlink:type="simple">sp. n.</tp:taxon-status><xref ref-type="fig" rid="F1">Figs 1A</xref><xref ref-type="fig" rid="F2">, 2</xref><xref ref-type="fig" rid="F11">, 11A</xref></tp:nomenclature><tp:treatment-sec sec-type="type material" id="SECID0E5GAC"><title>Type material.</title><p>(36 ♂♂, 40 ♀♀). <bold>Holotype: CHINA</bold>: ♂: ‘China: Hubei, Enshi Tujia and Miao Autonomous Prefecture, Xingdoushan N. R. (星斗山自然保护区), San-xian-chang (三县场), <named-content xmlns:xlink="http://www.w3.org/1999/xlink" content-type="dwc:verbatimCoordinates" xlink:type="simple"><named-content content-type="geo-json" specific-use="{&#34;type&#34;:&#34;Point&#34;,&#34;coordinates&#34;:[109.142747,30.039022]}" id="NCID0EJHAC" xlink:type="simple">30°2'20.48"N, 109°8'33.89"E</named-content></named-content>, 1114 m, 20.v.2017, sift, Zhou GC, Tian T, &amp; Huang ZG leg.’ (SNUC). <bold>Paratype: CHINA</bold>: 4 ♂♂, 8 ♀♀, same label data as holotype; 15 ♂♂, 16 ♀♀, same label data, except ‘19.v.2017’; 11 ♂♂, 15 ♀♀, same label data, except ‘<named-content xmlns:xlink="http://www.w3.org/1999/xlink" content-type="dwc:verbatimCoordinates" xlink:type="simple"><named-content content-type="geo-json" specific-use="{&#34;type&#34;:&#34;Point&#34;,&#34;coordinates&#34;:[109.130386,30.046119]}" id="NCID0ETHAC" xlink:type="simple">30°2'46.03"N, 109°7'49.39"E</named-content></named-content>, 1205 m, 18.v.2017’; 1 ♂, same label data, except ‘<named-content xmlns:xlink="http://www.w3.org/1999/xlink" content-type="dwc:verbatimCoordinates" xlink:type="simple"><named-content content-type="geo-json" specific-use="{&#34;type&#34;:&#34;Point&#34;,&#34;coordinates&#34;:[109.133778,30.041661]}" id="NCID0E2HAC" xlink:type="simple">30°2'29.98"N, 109°8'1.60"E</named-content></named-content>, 1253 m, 18.v.2017’; 1 ♂, ‘China: Hubei, Enshi Tujia and Miao Autonomous Prefecture, Changtanhe (长潭河), Lianghekou Village (两河口村), <named-content xmlns:xlink="http://www.w3.org/1999/xlink" content-type="dwc:verbatimCoordinates" xlink:type="simple"><named-content content-type="geo-json" specific-use="{&#34;type&#34;:&#34;Point&#34;,&#34;coordinates&#34;:[109.740933,30.001667]}" id="NCID0EDIAC" xlink:type="simple">30°0'6.00"N, 109°44'27.36"E</named-content></named-content>, 1234 m, 14.v.2017, sift, Zhou GC, Tian T, &amp; Huang ZG leg.’; 1 ♂, ‘China: Hubei, Enshi Tujia and Miao Autonomous Prefecture, Xianfeng Hsien (咸丰县), Huangjindong Country (黄金洞乡), Maliuxi Village (麻柳溪村), <named-content xmlns:xlink="http://www.w3.org/1999/xlink" content-type="dwc:verbatimCoordinates" xlink:type="simple"><named-content content-type="geo-json" specific-use="{&#34;type&#34;:&#34;Point&#34;,&#34;coordinates&#34;:[109.021061,29.959486]}" id="NCID0ELIAC" xlink:type="simple">29°57'34.15"N, 109°1'15.82"E</named-content></named-content>, 752 m, 24.viii.2017, sift, Zhou GC &amp; Irfan M leg.’; 2 ♂♂, 1 ♀, ‘China: Chongqing City, Pengshui Hsien(彭水县), Moweishan Scenic Spot (摩围山风景区), <named-content xmlns:xlink="http://www.w3.org/1999/xlink" content-type="dwc:verbatimCoordinates" xlink:type="simple"><named-content content-type="geo-json" specific-use="{&#34;type&#34;:&#34;Point&#34;,&#34;coordinates&#34;:[108.049811,29.186431]}" id="NCID0ETIAC" xlink:type="simple">29°11'11.15"N, 108°2'59.32"E</named-content></named-content>, 1234 m, 1568 m, 25.vii.2017, sift, Zhou GC &amp; Irfan M leg.’ (all in SNUC).</p></tp:treatment-sec><tp:treatment-sec sec-type="diagnosis" id="SECID0EYIAC"><title>Diagnosis of male.</title><p>Length 2.71–2.77 mm; antennomere IX expanded laterally, with small process near apex; long metaventral processes narrowing toward apex; protibia with distinct apical spine; mesotibia strongly arched; metatrochanter with short, blunt ventral projection.</p></tp:treatment-sec><tp:treatment-sec sec-type="description" id="SECID0E4IAC"><title>Description.</title><p>Male (Figure <xref ref-type="fig" rid="F1">1A</xref>). Length 2.71–2.77 mm. Head slightly longer than wide, <abbrev xmlns:xlink="http://www.w3.org/1999/xlink" xlink:title="length of the head from the anterior clypeal margin to the occipital constriction" id="ABBRID0EHJAC" xlink:type="simple">HL</abbrev> 0.62–0.63 mm, <abbrev xmlns:xlink="http://www.w3.org/1999/xlink" xlink:title="width of the head across eyes" id="ABBRID0ELJAC" xlink:type="simple">HW</abbrev> 0.55–0.56 mm; eyes small, each composed of about 24 facets. Antennal scape elongate, about 3.3 times as long as wide, antennomeres II–VIII similar, each about as long as wide, antennomere IX (2A) much longer than wide, an<!--PageBreak-->gularly expanded laterally at basal third, with small rounded process near apex, antennomeres X–XI simple. Pronotum (Figure <xref ref-type="fig" rid="F2">2B</xref>) about as long as wide, <abbrev xmlns:xlink="http://www.w3.org/1999/xlink" xlink:title="length of the pronotum along the midline" id="ABBRID0EVJAC" xlink:type="simple">PL</abbrev> 0.57–0.58 mm, <abbrev xmlns:xlink="http://www.w3.org/1999/xlink" xlink:title="maximum width of the pronotum" id="ABBRID0EZJAC" xlink:type="simple">PW</abbrev> 0.55–0.57 mm. Elytra much wider than long, <abbrev xmlns:xlink="http://www.w3.org/1999/xlink" xlink:title="length of the elytra along the suture" id="ABBRID0E4JAC" xlink:type="simple">EL</abbrev> 0.60–0.63 mm, <abbrev xmlns:xlink="http://www.w3.org/1999/xlink" xlink:title="maximum width of the elytra" id="ABBRID0EBKAC" xlink:type="simple">EW</abbrev> 0.93–0.95 mm. Metaventral processes (Figure <xref ref-type="fig" rid="F2">2C</xref>) long, narrowing apically. Protrochanter and profemur simple (Figure <xref ref-type="fig" rid="F2">2D</xref>), protibia with small but distinct spine (Figure <xref ref-type="fig" rid="F2">2E</xref>) at apex; mesotrochanter simple, mesofemur expanded ventrally at middle (Figure <xref ref-type="fig" rid="F2">2F</xref>), mesoti<!--PageBreak-->bia (Figure <xref ref-type="fig" rid="F2">2G</xref>) strongly arched at basal 2/5; metatrochanter (Figure <xref ref-type="fig" rid="F2">2H</xref>) with short, blunt ventral projection. Abdomen slightly wider than elytra, AL 0.92–0.93 mm, <abbrev xmlns:xlink="http://www.w3.org/1999/xlink" xlink:title="length of the dorsally visible part of abdomen along the midline" id="ABBRID0E6KAC" xlink:type="simple">AW</abbrev> 0.95–0.98 mm; tergite IV about twice as long as tergite V; sternite IX as in Figure <xref ref-type="fig" rid="F2">2I</xref>. Length of aedeagus (Figure <xref ref-type="fig" rid="F2">2J–L</xref>) 0.49 mm; median lobe asymmetric, narrowing apically; elongate parameres moderately broadened dorso-ventrally, narrowed at apex.</p><fig id="F1" position="float" orientation="portrait"><label>Figure 1.</label><caption><p>Dorsal habitus of <italic><tp:taxon-name><tp:taxon-name-part taxon-name-part-type="genus" reg="Linan">Linan</tp:taxon-name-part></tp:taxon-name></italic> species. <bold>A</bold><italic><tp:taxon-name><tp:taxon-name-part taxon-name-part-type="genus" reg="Linan">L.</tp:taxon-name-part><tp:taxon-name-part taxon-name-part-type="species" reg="arcitibialis">arcitibialis</tp:taxon-name-part></tp:taxon-name></italic> sp. n. <bold>B</bold><italic><tp:taxon-name><tp:taxon-name-part taxon-name-part-type="genus" reg="Linan">L.</tp:taxon-name-part><tp:taxon-name-part taxon-name-part-type="species" reg="denticulatus">denticulatus</tp:taxon-name-part></tp:taxon-name></italic> sp. n. Scale bars: 1 mm.</p></caption><graphic xmlns:xlink="http://www.w3.org/1999/xlink" xlink:href="zookeys-793-115-g001.jpg" position="float" orientation="portrait" xlink:type="simple" id="oo_239045.jpg"/></fig><fig id="F2" position="float" orientation="portrait"><label>Figure 2.</label><caption><p>Diagnostic features of male <italic><tp:taxon-name><tp:taxon-name-part taxon-name-part-type="genus" reg="Linan">Linan</tp:taxon-name-part><tp:taxon-name-part taxon-name-part-type="species" reg="arcitibialis">arcitibialis</tp:taxon-name-part></tp:taxon-name></italic> sp. n. <bold>A</bold> Antennal club <bold>B</bold> Pronotum <bold>C</bold> Metaventral process, in lateral view <bold>D</bold> Protrochanter and profemur <bold>E</bold> Apex of protibia <bold>F</bold> Mesotrochanter and mesofemur <bold>G</bold> Mesotibia <bold>H</bold> Metatrochanter and metafemur <bold>I</bold> Sternite IX <bold>J–L</bold> Aedeagus, in dorsal view (<bold>J</bold>), lateral (<bold>K</bold>), and ventral (<bold>L</bold>) view. Scale bars: 0.3 mm (<bold>A, B, D, F, G, H</bold>); 0.2 mm (<bold>C, J, K, L</bold>); 0.05 mm (<bold>E</bold>); 0.1 mm (<bold>I</bold>).</p></caption><graphic xmlns:xlink="http://www.w3.org/1999/xlink" xlink:href="zookeys-793-115-g002.jpg" position="float" orientation="portrait" xlink:type="simple" id="oo_239046.jpg"/></fig><p>Female. Similar to male in general morphology; eyes each composed of about 24 facets; antennae and legs simple; lacking metaventral processes. Measurements: <abbrev xmlns:xlink="http://www.w3.org/1999/xlink" xlink:title="length of the body" id="ABBRID0EVOAC" xlink:type="simple">BL</abbrev> 2.47–2.69 mm, <abbrev xmlns:xlink="http://www.w3.org/1999/xlink" xlink:title="length of the head from the anterior clypeal margin to the occipital constriction" id="ABBRID0EZOAC" xlink:type="simple">HL</abbrev> 0.57–0.60 mm, <abbrev xmlns:xlink="http://www.w3.org/1999/xlink" xlink:title="width of the head across eyes" id="ABBRID0E4OAC" xlink:type="simple">HW</abbrev> 0.50–0.51 mm, <abbrev xmlns:xlink="http://www.w3.org/1999/xlink" xlink:title="length of the pronotum along the midline" id="ABBRID0EBPAC" xlink:type="simple">PL</abbrev> 0.53–0.55 mm, <abbrev xmlns:xlink="http://www.w3.org/1999/xlink" xlink:title="maximum width of the pronotum" id="ABBRID0EFPAC" xlink:type="simple">PW</abbrev> 0.52–0.55 mm, <abbrev xmlns:xlink="http://www.w3.org/1999/xlink" xlink:title="length of the elytra along the suture" id="ABBRID0EJPAC" xlink:type="simple">EL</abbrev> 0.48–0.59 mm, <abbrev xmlns:xlink="http://www.w3.org/1999/xlink" xlink:title="maximum width of the elytra" id="ABBRID0ENPAC" xlink:type="simple">EW</abbrev> 0.92–0.99 mm, AL 0.89–0.95 mm, <abbrev xmlns:xlink="http://www.w3.org/1999/xlink" xlink:title="length of the dorsally visible part of abdomen along the midline" id="ABBRID0ERPAC" xlink:type="simple">AW</abbrev> 0.95–0.99 mm.</p></tp:treatment-sec><tp:treatment-sec sec-type="distribution" id="SECID0EVPAC"><title>Distribution.</title><p>China: Hubei (Figure <xref ref-type="fig" rid="F11">11A</xref>).</p></tp:treatment-sec><tp:treatment-sec sec-type="etymology" id="SECID0EAAAE"><title>Etymology.</title><p>The new specific epithet refers to the strongly arched mesotibiae.</p></tp:treatment-sec><tp:treatment-sec sec-type="comparisons" id="SECID0EFAAE"><title>Comparative notes.</title><p>The new species is placed as a member of the <italic><tp:taxon-name><tp:taxon-name-part taxon-name-part-type="genus" reg="Linan">L.</tp:taxon-name-part><tp:taxon-name-part taxon-name-part-type="species" reg="cardialis">cardialis</tp:taxon-name-part></tp:taxon-name></italic>-group based on the modified male antennomere IX. <italic><tp:taxon-name><tp:taxon-name-part taxon-name-part-type="genus" reg="Linan">Linan</tp:taxon-name-part><tp:taxon-name-part taxon-name-part-type="species" reg="arcitibialis">arcitibialis</tp:taxon-name-part></tp:taxon-name></italic> is the only member of the group that exhibits a simple antennomere X. Combined with the unique form of antennomere IX and strongly arched mesotibia, males of this species can be readily separated from all other congeners at a quick glance.</p></tp:treatment-sec><tp:treatment-sec><!--Section generated to contain objects referenced in tp:taxon-treatment.--><fig id="F11" position="float" orientation="portrait"><label>Figure 11.</label><caption><p>Distribution of <italic><tp:taxon-name><tp:taxon-name-part taxon-name-part-type="genus" reg="Linan">Linan</tp:taxon-name-part></tp:taxon-name></italic> species. <bold>A</bold><italic><tp:taxon-name><tp:taxon-name-part taxon-name-part-type="genus" reg="Linan">L.</tp:taxon-name-part><tp:taxon-name-part taxon-name-part-type="species" reg="arcitibialis">arcitibialis</tp:taxon-name-part></tp:taxon-name></italic> (1), <italic><tp:taxon-name><tp:taxon-name-part taxon-name-part-type="genus" reg="Linan">L.</tp:taxon-name-part><tp:taxon-name-part taxon-name-part-type="species" reg="cardialis">cardialis</tp:taxon-name-part></tp:taxon-name></italic> (2), <italic><tp:taxon-name><tp:taxon-name-part taxon-name-part-type="genus" reg="Linan">L.</tp:taxon-name-part><tp:taxon-name-part taxon-name-part-type="species" reg="chinensis">chinensis</tp:taxon-name-part></tp:taxon-name></italic> (3), <italic><tp:taxon-name><tp:taxon-name-part taxon-name-part-type="genus" reg="Linan">L.</tp:taxon-name-part><tp:taxon-name-part taxon-name-part-type="species" reg="divaricatus">divaricatus</tp:taxon-name-part></tp:taxon-name></italic> (4), <italic><tp:taxon-name><tp:taxon-name-part taxon-name-part-type="genus" reg="Linan">L.</tp:taxon-name-part><tp:taxon-name-part taxon-name-part-type="species" reg="fortunatus">fortunatus</tp:taxon-name-part></tp:taxon-name></italic> (5), <italic><tp:taxon-name><tp:taxon-name-part taxon-name-part-type="genus" reg="Linan">L.</tp:taxon-name-part><tp:taxon-name-part taxon-name-part-type="species" reg="geneolatus">geneolatus</tp:taxon-name-part></tp:taxon-name></italic> (6), <italic><tp:taxon-name><tp:taxon-name-part taxon-name-part-type="genus" reg="Linan">L.</tp:taxon-name-part><tp:taxon-name-part taxon-name-part-type="species" reg="hainanicus">hainanicus</tp:taxon-name-part></tp:taxon-name></italic> (7), <italic><tp:taxon-name><tp:taxon-name-part taxon-name-part-type="genus" reg="Linan">L.</tp:taxon-name-part><tp:taxon-name-part taxon-name-part-type="species" reg="huapingensis">huapingensis</tp:taxon-name-part></tp:taxon-name></italic> (8) <bold>B</bold><italic><tp:taxon-name><tp:taxon-name-part taxon-name-part-type="genus" reg="Linan">L.</tp:taxon-name-part><tp:taxon-name-part taxon-name-part-type="species" reg="denticulatus">denticulatus</tp:taxon-name-part></tp:taxon-name></italic> (1), <italic><tp:taxon-name><tp:taxon-name-part taxon-name-part-type="genus" reg="Linan">L.</tp:taxon-name-part><tp:taxon-name-part taxon-name-part-type="species" reg="hujiayaoi">hujiayaoi</tp:taxon-name-part></tp:taxon-name></italic> (2), <italic><tp:taxon-name><tp:taxon-name-part taxon-name-part-type="genus" reg="Linan">L.</tp:taxon-name-part><tp:taxon-name-part taxon-name-part-type="species" reg="inornatus">inornatus</tp:taxon-name-part></tp:taxon-name></italic> (3), <italic><tp:taxon-name><tp:taxon-name-part taxon-name-part-type="genus" reg="Linan">L.</tp:taxon-name-part><tp:taxon-name-part taxon-name-part-type="species" reg="mangshanus">mangshanus</tp:taxon-name-part></tp:taxon-name></italic> (4), <italic><tp:taxon-name><tp:taxon-name-part taxon-name-part-type="genus" reg="Linan">L.</tp:taxon-name-part><tp:taxon-name-part taxon-name-part-type="species" reg="megalobus">megalobus</tp:taxon-name-part></tp:taxon-name></italic> (5), <italic><tp:taxon-name><tp:taxon-name-part taxon-name-part-type="genus" reg="Linan">L.</tp:taxon-name-part><tp:taxon-name-part taxon-name-part-type="species" reg="mulunensis">mulunensis</tp:taxon-name-part></tp:taxon-name></italic> (6), <italic><tp:taxon-name><tp:taxon-name-part taxon-name-part-type="genus" reg="Linan">L.</tp:taxon-name-part><tp:taxon-name-part taxon-name-part-type="species" reg="tendothorax">tendothorax</tp:taxon-name-part></tp:taxon-name></italic> (7), <italic><tp:taxon-name><tp:taxon-name-part taxon-name-part-type="genus" reg="Linan">L.</tp:taxon-name-part><tp:taxon-name-part taxon-name-part-type="species" reg="uenoi">uenoi</tp:taxon-name-part></tp:taxon-name></italic> (8).</p></caption><graphic xmlns:xlink="http://www.w3.org/1999/xlink" xlink:href="zookeys-793-115-g011.jpg" position="float" orientation="portrait" xlink:type="simple" id="oo_239055.jpg"/></fig></tp:treatment-sec></tp:taxon-treatment>
