# Supplementary material for: Six new species and a new record of Linan Hlaváč in China, with a key to species (Coleoptera, Staphylinidae, Pselaphinae)
Source: Zookeys. 2018 Oct 29;(793):115–33. doi: 10.3897/zookeys.793.27661 (PMC6218529; doi:10.3897/zookeys.793.27661)
Supplement: XML Treatment for Linan denticulatus [file zookeys.793.27661-treatment2.xml]

<!DOCTYPE tp:taxon-treatment
  PUBLIC "-//TaxonX//DTD Taxonomic Treatment Publishing DTD v0 20100105//EN" "tax-treatment-NSO.dtd">
<tp:taxon-treatment xmlns:tp="http://www.plazi.org/taxpub"><tp:treatment-meta><kwd-group><label>Taxon classification</label><kwd><named-content xmlns:xlink="http://www.w3.org/1999/xlink" content-type="kingdom">Animalia</named-content></kwd><kwd><named-content xmlns:xlink="http://www.w3.org/1999/xlink" content-type="order">Coleoptera</named-content></kwd><kwd><named-content xmlns:xlink="http://www.w3.org/1999/xlink" content-type="family">Staphylinidae</named-content></kwd></kwd-group><mixed-citation publication-type="journal"><person-group><name><surname>Zhang</surname><given-names>Yu-Qing</given-names></name><name><surname>Li</surname><given-names>Li-Zhen</given-names></name><name><surname>Yin</surname><given-names>Zi-Wei</given-names></name></person-group><article-title>Six new species and a new record of <italic><tp:taxon-name><tp:taxon-name-part taxon-name-part-type="genus" reg="Linan">Linan</tp:taxon-name-part></tp:taxon-name></italic> Hlaváč in China, with a key to species (<tp:taxon-name><tp:taxon-name-part taxon-name-part-type="order">Coleoptera</tp:taxon-name-part></tp:taxon-name>, <tp:taxon-name><tp:taxon-name-part taxon-name-part-type="family">Staphylinidae</tp:taxon-name-part></tp:taxon-name>, <tp:taxon-name><tp:taxon-name-part taxon-name-part-type="subfamily">Pselaphinae</tp:taxon-name-part></tp:taxon-name>)</article-title><source>Zookeys</source><day>29</day><month>10</month><year>2018</year><volume>2018</volume><issue>793</issue><fpage>115</fpage><lpage>133</lpage><pub-id pub-id-type="doi">10.3897/zookeys.793.27661</pub-id></mixed-citation></tp:treatment-meta><tp:nomenclature><tp:taxon-name>
            <tp:taxon-name-part taxon-name-part-type="genus" reg="Linan">Linan</tp:taxon-name-part>
            <tp:taxon-name-part taxon-name-part-type="species" reg="denticulatus">denticulatus</tp:taxon-name-part>
            <object-id xmlns:xlink="http://www.w3.org/1999/xlink" content-type="zoobank" xlink:type="simple">http://zoobank.org/CC051B42-2913-471B-8F88-FFE9E6963CD8</object-id>
          </tp:taxon-name><tp:taxon-status xmlns:xlink="http://www.w3.org/1999/xlink" xlink:type="simple">sp. n.</tp:taxon-status><xref ref-type="fig" rid="F1">Figs 1B</xref><xref ref-type="fig" rid="F3">, 3</xref><xref ref-type="fig" rid="F11">, 11B</xref><!--PageBreak--></tp:nomenclature><tp:treatment-sec sec-type="type material" id="SECID0EWCAE"><title>Type material.</title><p>(1 ♂, 1 ♀). <bold>Holotype: CHINA</bold>: ♂: ‘China: N. Guizhou, Daozhen County (道真县), Dashahe N. R. (大沙河自然保护区), <named-content xmlns:xlink="http://www.w3.org/1999/xlink" content-type="dwc:verbatimCoordinates" xlink:type="simple"><named-content content-type="geo-json" specific-use="{&#34;type&#34;:&#34;Point&#34;,&#34;coordinates&#34;:[107.560000,29.170000]}" id="NCID0EBDAE" xlink:type="simple">29°10'12"N, 107°33'36"E</named-content></named-content>, mixed leaf litter, sifted, 1730 m, 07.VII.2015, Jiang, Peng, Tu, &amp; Zhou leg.’(SNUC). <bold>Paratype: CHINA</bold>: 1 ♀, same label data as the holotype, (SNUC).</p></tp:treatment-sec><tp:treatment-sec sec-type="diagnosis" id="SECID0EIDAE"><title>Diagnosis of male.</title><p>Length 2.61mm; antennomeres IX–XI enlarged, lacking obvious modification; short metaventral processes narrowing toward apex, area above metacoxae projecting; protibia with distinct apical spine; metatrochanter with blunt, apically curved ventral projection.</p></tp:treatment-sec><tp:treatment-sec sec-type="description" id="SECID0ENDAE"><title>Description.</title><p>Male (Figure <xref ref-type="fig" rid="F1">1B</xref>). Length 2.61mm. Head longer than wide, <abbrev xmlns:xlink="http://www.w3.org/1999/xlink" xlink:title="length of the head from the anterior clypeal margin to the occipital constriction" id="ABBRID0EXDAE" xlink:type="simple">HL</abbrev> 0.57 mm, <abbrev xmlns:xlink="http://www.w3.org/1999/xlink" xlink:title="width of the head across eyes" id="ABBRID0E2DAE" xlink:type="simple">HW</abbrev> 0.51 mm; eyes each composed of about 18 facets. Antenna with scape about 2.8 times as long as wide, antennomeres II–VIII similar, each about as long as wide, antennomeres IX–XI enlarged, simple (Figure <xref ref-type="fig" rid="F3">3A</xref>). Pronotum (Figure <xref ref-type="fig" rid="F3">3B</xref>) about as long as wide, <abbrev xmlns:xlink="http://www.w3.org/1999/xlink" xlink:title="length of the pronotum along the midline" id="ABBRID0EHEAE" xlink:type="simple">PL</abbrev> 0.53 mm, <abbrev xmlns:xlink="http://www.w3.org/1999/xlink" xlink:title="maximum width of the pronotum" id="ABBRID0ELEAE" xlink:type="simple">PW</abbrev> 0.52 mm. Elytra much wider than long, <abbrev xmlns:xlink="http://www.w3.org/1999/xlink" xlink:title="length of the elytra along the suture" id="ABBRID0EPEAE" xlink:type="simple">EL</abbrev> 0.64 mm, <abbrev xmlns:xlink="http://www.w3.org/1999/xlink" xlink:title="maximum width of the elytra" id="ABBRID0ETEAE" xlink:type="simple">EW</abbrev> 0.90 mm. Metaventral processes (Figure <xref ref-type="fig" rid="F3">3C</xref>) short, pointed apically. Protrochanter and profemur (Figure <xref ref-type="fig" rid="F3">3D</xref>) simple, protibia with large, triangular spine at apex (Figure <xref ref-type="fig" rid="F3">3E</xref>); mesotrochanter and mesofemur simple (Figure <xref ref-type="fig" rid="F3">3F</xref>); metatrochanter (Figure <xref ref-type="fig" rid="F3">3G</xref>) with blunt, apically curved ventral projection. Abdomen slightly wider than elytra, AL 0.93 mm, <abbrev xmlns:xlink="http://www.w3.org/1999/xlink" xlink:title="length of the dorsally visible part of abdomen along the midline" id="ABBRID0ELFAE" xlink:type="simple">AW</abbrev> 1.00 mm; tergite IV about twice as long as tergite V; sternite IX as in Figure <xref ref-type="fig" rid="F3">3H</xref>. Length of aedeagus (Figure <xref ref-type="fig" rid="F3">3I–J</xref>) 0.48 mm; median lobe asymmetric, narrowing apically; elongate parameres expanded dorso-ventrally, slightly curved ventrally at basal 2/5 in lateral view.</p><fig id="F3" position="float" orientation="portrait"><label>Figure 3.</label><caption><p>Diagnostic features of male <italic><tp:taxon-name><tp:taxon-name-part taxon-name-part-type="genus" reg="Linan">Linan</tp:taxon-name-part><tp:taxon-name-part taxon-name-part-type="species" reg="denticulatus">denticulatus</tp:taxon-name-part></tp:taxon-name></italic> sp. n. <bold>A</bold> Antennal club <bold>B</bold> Pronotum <bold>C</bold> Metaventral process, lateral view <bold>D</bold> Protrochanter and profemur <bold>E</bold> Apex of protibia <bold>F</bold> Mesotrochanter and mesofemur <bold>G</bold> Metatrochanter and metafemur <bold>H</bold> Sternite IX <bold>I–K</bold> Aedeagus, in dorsal view (<bold>I</bold>), lateral (<bold>J</bold>), and ventral (<bold>K</bold>) view. Scale bars: 0.3 mm (<bold>A, B, D, F, G</bold>); 0.2 mm (<bold>C, I, J, K</bold>); 0.05 mm (<bold>E</bold>); 0.1 mm (<bold>H</bold>).</p></caption><graphic xmlns:xlink="http://www.w3.org/1999/xlink" xlink:href="zookeys-793-115-g003.jpg" position="float" orientation="portrait" xlink:type="simple" id="oo_239047.jpg"/></fig><!--PageBreak--><p>Female. Similar to male in general morphology; eyes each composed of about 18 facets; antennae and legs simple; lacking metaventral processes. Measurements: <abbrev xmlns:xlink="http://www.w3.org/1999/xlink" xlink:title="length of the head from the anterior clypeal margin to the occipital constriction" id="ABBRID0ESHAE" xlink:type="simple">HL</abbrev> 0.57 mm, <abbrev xmlns:xlink="http://www.w3.org/1999/xlink" xlink:title="width of the head across eyes" id="ABBRID0EWHAE" xlink:type="simple">HW</abbrev> 0.51 mm, <abbrev xmlns:xlink="http://www.w3.org/1999/xlink" xlink:title="length of the pronotum along the midline" id="ABBRID0E1HAE" xlink:type="simple">PL</abbrev> 0.52 mm, <abbrev xmlns:xlink="http://www.w3.org/1999/xlink" xlink:title="maximum width of the pronotum" id="ABBRID0E5HAE" xlink:type="simple">PW</abbrev> 0.51 mm, <abbrev xmlns:xlink="http://www.w3.org/1999/xlink" xlink:title="length of the elytra along the suture" id="ABBRID0ECIAE" xlink:type="simple">EL</abbrev> 0.58 mm, <abbrev xmlns:xlink="http://www.w3.org/1999/xlink" xlink:title="maximum width of the elytra" id="ABBRID0EGIAE" xlink:type="simple">EW</abbrev> 0.94 mm, AL 0.93 mm, <abbrev xmlns:xlink="http://www.w3.org/1999/xlink" xlink:title="length of the dorsally visible part of abdomen along the midline" id="ABBRID0EKIAE" xlink:type="simple">AW</abbrev> 1.00 mm.</p></tp:treatment-sec><tp:treatment-sec sec-type="distribution" id="SECID0EOIAE"><title>Distribution.</title><p>China: Guizhou (Figure <xref ref-type="fig" rid="F11">11B</xref>).</p></tp:treatment-sec><tp:treatment-sec sec-type="etymology" id="SECID0EYIAE"><title>Etymology.</title><p>The specific epithet refers to the large apical spine of the protibia.</p></tp:treatment-sec><tp:treatment-sec sec-type="comparisons" id="SECID0E4IAE"><title>Comparative notes.</title><p><italic><tp:taxon-name><tp:taxon-name-part taxon-name-part-type="genus" reg="Linan">Linan</tp:taxon-name-part><tp:taxon-name-part taxon-name-part-type="species" reg="denticulatus">denticulatus</tp:taxon-name-part></tp:taxon-name></italic> is placed as a member of the <italic><tp:taxon-name><tp:taxon-name-part taxon-name-part-type="genus" reg="Linan">L.</tp:taxon-name-part><tp:taxon-name-part taxon-name-part-type="species" reg="chinensis">chinensis</tp:taxon-name-part></tp:taxon-name></italic>-group based on the unmodified male antennomeres IX–X, and externally resembles <!--PageBreak--><italic><tp:taxon-name><tp:taxon-name-part taxon-name-part-type="genus" reg="Linan">L.</tp:taxon-name-part><tp:taxon-name-part taxon-name-part-type="species" reg="hujiayaoi">hujiayaoi</tp:taxon-name-part></tp:taxon-name></italic> Yin &amp; Li from Guangxi. These two species share a similar form of the antennal club, short metaventral processes, and the blunt, apically curved ventral projection of the metatrochanter. They can be best separated by the much more distinct apical projection of the protibia, and median lobe of the aedeagus with a strongly narrowed apical part and much broader parameres in the new species.</p></tp:treatment-sec><tp:treatment-sec><!--Section generated to contain objects referenced in tp:taxon-treatment.--><fig id="F1" position="float" orientation="portrait"><label>Figure 1.</label><caption><p>Dorsal habitus of <italic><tp:taxon-name><tp:taxon-name-part taxon-name-part-type="genus" reg="Linan">Linan</tp:taxon-name-part></tp:taxon-name></italic> species. <bold>A</bold><italic><tp:taxon-name><tp:taxon-name-part taxon-name-part-type="genus" reg="Linan">L.</tp:taxon-name-part><tp:taxon-name-part taxon-name-part-type="species" reg="arcitibialis">arcitibialis</tp:taxon-name-part></tp:taxon-name></italic> sp. n. <bold>B</bold><italic><tp:taxon-name><tp:taxon-name-part taxon-name-part-type="genus" reg="Linan">L.</tp:taxon-name-part><tp:taxon-name-part taxon-name-part-type="species" reg="denticulatus">denticulatus</tp:taxon-name-part></tp:taxon-name></italic> sp. n. Scale bars: 1 mm.</p></caption><graphic xmlns:xlink="http://www.w3.org/1999/xlink" xlink:href="zookeys-793-115-g001.jpg" position="float" orientation="portrait" xlink:type="simple" id="oo_239045.jpg"/></fig><fig id="F11" position="float" orientation="portrait"><label>Figure 11.</label><caption><p>Distribution of <italic><tp:taxon-name><tp:taxon-name-part taxon-name-part-type="genus" reg="Linan">Linan</tp:taxon-name-part></tp:taxon-name></italic> species. <bold>A</bold><italic><tp:taxon-name><tp:taxon-name-part taxon-name-part-type="genus" reg="Linan">L.</tp:taxon-name-part><tp:taxon-name-part taxon-name-part-type="species" reg="arcitibialis">arcitibialis</tp:taxon-name-part></tp:taxon-name></italic> (1), <italic><tp:taxon-name><tp:taxon-name-part taxon-name-part-type="genus" reg="Linan">L.</tp:taxon-name-part><tp:taxon-name-part taxon-name-part-type="species" reg="cardialis">cardialis</tp:taxon-name-part></tp:taxon-name></italic> (2), <italic><tp:taxon-name><tp:taxon-name-part taxon-name-part-type="genus" reg="Linan">L.</tp:taxon-name-part><tp:taxon-name-part taxon-name-part-type="species" reg="chinensis">chinensis</tp:taxon-name-part></tp:taxon-name></italic> (3), <italic><tp:taxon-name><tp:taxon-name-part taxon-name-part-type="genus" reg="Linan">L.</tp:taxon-name-part><tp:taxon-name-part taxon-name-part-type="species" reg="divaricatus">divaricatus</tp:taxon-name-part></tp:taxon-name></italic> (4), <italic><tp:taxon-name><tp:taxon-name-part taxon-name-part-type="genus" reg="Linan">L.</tp:taxon-name-part><tp:taxon-name-part taxon-name-part-type="species" reg="fortunatus">fortunatus</tp:taxon-name-part></tp:taxon-name></italic> (5), <italic><tp:taxon-name><tp:taxon-name-part taxon-name-part-type="genus" reg="Linan">L.</tp:taxon-name-part><tp:taxon-name-part taxon-name-part-type="species" reg="geneolatus">geneolatus</tp:taxon-name-part></tp:taxon-name></italic> (6), <italic><tp:taxon-name><tp:taxon-name-part taxon-name-part-type="genus" reg="Linan">L.</tp:taxon-name-part><tp:taxon-name-part taxon-name-part-type="species" reg="hainanicus">hainanicus</tp:taxon-name-part></tp:taxon-name></italic> (7), <italic><tp:taxon-name><tp:taxon-name-part taxon-name-part-type="genus" reg="Linan">L.</tp:taxon-name-part><tp:taxon-name-part taxon-name-part-type="species" reg="huapingensis">huapingensis</tp:taxon-name-part></tp:taxon-name></italic> (8) <bold>B</bold><italic><tp:taxon-name><tp:taxon-name-part taxon-name-part-type="genus" reg="Linan">L.</tp:taxon-name-part><tp:taxon-name-part taxon-name-part-type="species" reg="denticulatus">denticulatus</tp:taxon-name-part></tp:taxon-name></italic> (1), <italic><tp:taxon-name><tp:taxon-name-part taxon-name-part-type="genus" reg="Linan">L.</tp:taxon-name-part><tp:taxon-name-part taxon-name-part-type="species" reg="hujiayaoi">hujiayaoi</tp:taxon-name-part></tp:taxon-name></italic> (2), <italic><tp:taxon-name><tp:taxon-name-part taxon-name-part-type="genus" reg="Linan">L.</tp:taxon-name-part><tp:taxon-name-part taxon-name-part-type="species" reg="inornatus">inornatus</tp:taxon-name-part></tp:taxon-name></italic> (3), <italic><tp:taxon-name><tp:taxon-name-part taxon-name-part-type="genus" reg="Linan">L.</tp:taxon-name-part><tp:taxon-name-part taxon-name-part-type="species" reg="mangshanus">mangshanus</tp:taxon-name-part></tp:taxon-name></italic> (4), <italic><tp:taxon-name><tp:taxon-name-part taxon-name-part-type="genus" reg="Linan">L.</tp:taxon-name-part><tp:taxon-name-part taxon-name-part-type="species" reg="megalobus">megalobus</tp:taxon-name-part></tp:taxon-name></italic> (5), <italic><tp:taxon-name><tp:taxon-name-part taxon-name-part-type="genus" reg="Linan">L.</tp:taxon-name-part><tp:taxon-name-part taxon-name-part-type="species" reg="mulunensis">mulunensis</tp:taxon-name-part></tp:taxon-name></italic> (6), <italic><tp:taxon-name><tp:taxon-name-part taxon-name-part-type="genus" reg="Linan">L.</tp:taxon-name-part><tp:taxon-name-part taxon-name-part-type="species" reg="tendothorax">tendothorax</tp:taxon-name-part></tp:taxon-name></italic> (7), <italic><tp:taxon-name><tp:taxon-name-part taxon-name-part-type="genus" reg="Linan">L.</tp:taxon-name-part><tp:taxon-name-part taxon-name-part-type="species" reg="uenoi">uenoi</tp:taxon-name-part></tp:taxon-name></italic> (8).</p></caption><graphic xmlns:xlink="http://www.w3.org/1999/xlink" xlink:href="zookeys-793-115-g011.jpg" position="float" orientation="portrait" xlink:type="simple" id="oo_239055.jpg"/></fig></tp:treatment-sec></tp:taxon-treatment>
