# Supplementary material for: Six new species and a new record of Linan Hlaváč in China, with a key to species (Coleoptera, Staphylinidae, Pselaphinae)
Source: Zookeys. 2018 Oct 29;(793):115–33. doi: 10.3897/zookeys.793.27661 (PMC6218529; doi:10.3897/zookeys.793.27661)
Supplement: XML Treatment for Linan mangshanus [file zookeys.793.27661-treatment5.xml]

<!DOCTYPE tp:taxon-treatment
  PUBLIC "-//TaxonX//DTD Taxonomic Treatment Publishing DTD v0 20100105//EN" "tax-treatment-NSO.dtd">
<tp:taxon-treatment xmlns:tp="http://www.plazi.org/taxpub"><tp:treatment-meta><kwd-group><label>Taxon classification</label><kwd><named-content xmlns:xlink="http://www.w3.org/1999/xlink" content-type="kingdom">Animalia</named-content></kwd><kwd><named-content xmlns:xlink="http://www.w3.org/1999/xlink" content-type="order">Coleoptera</named-content></kwd><kwd><named-content xmlns:xlink="http://www.w3.org/1999/xlink" content-type="family">Staphylinidae</named-content></kwd></kwd-group><mixed-citation publication-type="journal"><person-group><name><surname>Zhang</surname><given-names>Yu-Qing</given-names></name><name><surname>Li</surname><given-names>Li-Zhen</given-names></name><name><surname>Yin</surname><given-names>Zi-Wei</given-names></name></person-group><article-title>Six new species and a new record of <italic><tp:taxon-name><tp:taxon-name-part taxon-name-part-type="genus" reg="Linan">Linan</tp:taxon-name-part></tp:taxon-name></italic> Hlaváč in China, with a key to species (<tp:taxon-name><tp:taxon-name-part taxon-name-part-type="order">Coleoptera</tp:taxon-name-part></tp:taxon-name>, <tp:taxon-name><tp:taxon-name-part taxon-name-part-type="family">Staphylinidae</tp:taxon-name-part></tp:taxon-name>, <tp:taxon-name><tp:taxon-name-part taxon-name-part-type="subfamily">Pselaphinae</tp:taxon-name-part></tp:taxon-name>)</article-title><source>Zookeys</source><day>29</day><month>10</month><year>2018</year><volume>2018</volume><issue>793</issue><fpage>115</fpage><lpage>133</lpage><pub-id pub-id-type="doi">10.3897/zookeys.793.27661</pub-id></mixed-citation></tp:treatment-meta><tp:nomenclature><tp:taxon-name>
            <tp:taxon-name-part taxon-name-part-type="genus" reg="Linan">Linan</tp:taxon-name-part>
            <tp:taxon-name-part taxon-name-part-type="species" reg="mangshanus">mangshanus</tp:taxon-name-part>
            <object-id xmlns:xlink="http://www.w3.org/1999/xlink" content-type="zoobank" xlink:type="simple">http://zoobank.org/05B40319-57BA-4391-8A67-17E88B068130</object-id>
          </tp:taxon-name><tp:taxon-status xmlns:xlink="http://www.w3.org/1999/xlink" xlink:type="simple">sp. n.</tp:taxon-status><xref ref-type="fig" rid="F7">Figs 7A</xref><xref ref-type="fig" rid="F8">, 8</xref><xref ref-type="fig" rid="F11">, 11B</xref></tp:nomenclature><tp:treatment-sec sec-type="type material" id="SECID0E25AE"><title>Type material.</title><p>(2 ♂♂). <bold>Holotype: CHINA</bold>: ♂: ‘China: Hunan, Chenzhou, Yizhang Hsien (宜章县), Mangshan N. R. (莽山自然保护区), <named-content xmlns:xlink="http://www.w3.org/1999/xlink" content-type="dwc:verbatimCoordinates" xlink:type="simple"><named-content content-type="geo-json" specific-use="{&#34;type&#34;:&#34;Point&#34;,&#34;coordinates&#34;:[112.988333,24.940556]}" id="NCID0EG6AE" xlink:type="simple">24°56'26"N, 112°59'18"E</named-content></named-content>, mixed forest, leaf litter, wood sifted &amp; beating, 1400 m, 26.iv.2015, Peng, Tu, Zhou leg.’ (SNUC). <bold>Paratype: CHINA</bold>: 1 ♂, same label data as the holotype, (SNUC).</p></tp:treatment-sec><tp:treatment-sec sec-type="diagnosis" id="SECID0EN6AE"><title>Diagnosis of male.</title><p>Length 3.25–3.35 mm; antennomere IX–X strongly modified, IX strongly expanded and bent at lateral margin, with distinct process at anteromesal corner; broad metaventral processes expanded at apex in lateral view; metacoxa with roundly triangular ventral projection.</p></tp:treatment-sec><tp:treatment-sec sec-type="redescription" id="SECID0ES6AE"><title>Redescription.</title><p>Male (Figure <xref ref-type="fig" rid="F7">7A</xref>). Length 3.25–3.35 mm. Head longer than wide, <abbrev xmlns:xlink="http://www.w3.org/1999/xlink" xlink:title="length of the head from the anterior clypeal margin to the occipital constriction" id="ABBRID0E36AE" xlink:type="simple">HL</abbrev> 0.69–0.75 mm, <abbrev xmlns:xlink="http://www.w3.org/1999/xlink" xlink:title="width of the head across eyes" id="ABBRID0EBAAG" xlink:type="simple">HW</abbrev> 0.60–0.64 mm; eyes prominent, each composed of about 33 facets. Antenna with scape about 3.8 times as long as wide, antennomeres II–III and VIII similar, each about as long as wide, IV slightly longer than wide, V–VII each much longer than wide, antennomere IX (Figure <xref ref-type="fig" rid="F8">8A</xref>) much longer than wide, strongly expanded and bent at lateral margin, with distinct process at anteromesal corner, antennomere X strongly transverse. Pronotum (Figure <xref ref-type="fig" rid="F8">8B</xref>) slightly longer than wide, <abbrev xmlns:xlink="http://www.w3.org/1999/xlink" xlink:title="length of the pronotum along the midline" id="ABBRID0ENAAG" xlink:type="simple">PL</abbrev> 0.65–0.66 mm, <abbrev xmlns:xlink="http://www.w3.org/1999/xlink" xlink:title="maximum width of the pronotum" id="ABBRID0ERAAG" xlink:type="simple">PW</abbrev> 0.60–0.63 mm. Elytra much wider than long, <abbrev xmlns:xlink="http://www.w3.org/1999/xlink" xlink:title="length of the elytra along the suture" id="ABBRID0EVAAG" xlink:type="simple">EL</abbrev> 0.71–0.73 mm, <abbrev xmlns:xlink="http://www.w3.org/1999/xlink" xlink:title="maximum width of the elytra" id="ABBRID0EZAAG" xlink:type="simple">EW</abbrev> 1.07–1.08 mm. Metaventral processes (Figure <xref ref-type="fig" rid="F8">8C</xref>) broad, expanded at apex in lateral view. Protrochanter, profemur simple (Figure <xref ref-type="fig" rid="F8">8D</xref>), mesotrochanter, and mesofemur (Figure <xref ref-type="fig" rid="F8">8E</xref>) simple; metacoxa (Figure <xref ref-type="fig" rid="F8">8F</xref>) with short and triangular ventral projection. Abdomen slightly wider than elytra, AL 1.20–1.21mm, <abbrev xmlns:xlink="http://www.w3.org/1999/xlink" xlink:title="length of the dorsally visible part of abdomen along the midline" id="ABBRID0ENBAG" xlink:type="simple">AW</abbrev> 1.12–1.13 mm; tergite IV about twice as long as tergite V; sternite IX as in Figure <xref ref-type="fig" rid="F8">8G</xref>. Length of aedeagus (Figure <xref ref-type="fig" rid="F8">8H–J</xref>) 0.56 mm; median lobe symmetric; elongate parameres slightly curved ventrally at middle in lateral view.</p><fig id="F7" position="float" orientation="portrait"><label>Figure 7.</label><caption><p>Dorsal habitus of <italic><tp:taxon-name><tp:taxon-name-part taxon-name-part-type="genus" reg="Linan">Linan</tp:taxon-name-part></tp:taxon-name></italic> species. <bold>A</bold><italic><tp:taxon-name><tp:taxon-name-part taxon-name-part-type="genus" reg="Linan">L.</tp:taxon-name-part><tp:taxon-name-part taxon-name-part-type="species" reg="mangshanus">mangshanus</tp:taxon-name-part></tp:taxon-name></italic> sp. n. <bold>B</bold><italic><tp:taxon-name><tp:taxon-name-part taxon-name-part-type="genus" reg="Linan">L.</tp:taxon-name-part><tp:taxon-name-part taxon-name-part-type="species" reg="mulunensis">mulunensis</tp:taxon-name-part></tp:taxon-name></italic> sp. n. Scale bars: 1 mm.</p></caption><graphic xmlns:xlink="http://www.w3.org/1999/xlink" xlink:href="zookeys-793-115-g007.jpg" position="float" orientation="portrait" xlink:type="simple" id="oo_239051.jpg"/></fig><fig id="F8" position="float" orientation="portrait"><label>Figure 8.</label><caption><p>Diagnostic features of male <italic><tp:taxon-name><tp:taxon-name-part taxon-name-part-type="genus" reg="Linan">Linan</tp:taxon-name-part><tp:taxon-name-part taxon-name-part-type="species" reg="mangshanus">mangshanus</tp:taxon-name-part></tp:taxon-name></italic> sp. n. <bold>A</bold> Antennal club <bold>B</bold> Pronotum <bold>C</bold> Metaventral process, lateral view <bold>D</bold> Protrochanter and profemur <bold>E</bold> Mesotrochanter and mesofemur <bold>F</bold> Metatrochanter and metafemur <bold>G</bold> Sternite IX <bold>H–J.</bold> Aedeagus, in dorsal view (<bold>H</bold>), lateral (<bold>I</bold>), ventral (<bold>J</bold>) view. Scale bars: 0.3 mm (<bold>A, B, D, E, F</bold>); 0.2 mm (<bold>C, H, I, J</bold>); 0.1 mm (<bold>G</bold>).</p></caption><graphic xmlns:xlink="http://www.w3.org/1999/xlink" xlink:href="zookeys-793-115-g008.jpg" position="float" orientation="portrait" xlink:type="simple" id="oo_239052.jpg"/></fig><p>Female. Unknown.</p></tp:treatment-sec><tp:treatment-sec sec-type="distribution" id="SECID0E3EAG"><title>Distribution.</title><p>China: Hunan (Figure <xref ref-type="fig" rid="F11">11B</xref>).</p></tp:treatment-sec><tp:treatment-sec sec-type="etymology" id="SECID0EGFAG"><title>Etymology.</title><p>The new species is named after the type locality, i.e., Mangshan Nature Reserve.</p></tp:treatment-sec><tp:treatment-sec sec-type="comparisons" id="SECID0ELFAG"><title>Comparative notes.</title><p>The new species is placed as a member of the <italic><tp:taxon-name><tp:taxon-name-part taxon-name-part-type="genus" reg="Linan">L.</tp:taxon-name-part><tp:taxon-name-part taxon-name-part-type="species" reg="cardialis">cardialis</tp:taxon-name-part></tp:taxon-name></italic>-group based on the modified male antennomere IX, and most similar to <italic><tp:taxon-name><tp:taxon-name-part taxon-name-part-type="genus" reg="Linan">L.</tp:taxon-name-part><tp:taxon-name-part taxon-name-part-type="species" reg="hainanicus">hainanicus</tp:taxon-name-part></tp:taxon-name></italic> Hlaváč in shape of male antennomere IX. They can be readily separated by the much broader metaventral processes, lack of a large apical projection of the protibia, complete symmetric aedeagal median lobe, and different structures of the endophallus of the new species. The broad metaventral processes, projecting metacoxae, and high symmetry of the aedeagal median lobe are shared by <italic><tp:taxon-name><tp:taxon-name-part taxon-name-part-type="genus" reg="Linan">L.</tp:taxon-name-part><tp:taxon-name-part taxon-name-part-type="species" reg="uenoi">uenoi</tp:taxon-name-part></tp:taxon-name></italic> Yin &amp; Nomura from Guangxi. They differ mainly by the modified antennomeres VII–VIII of <italic><tp:taxon-name><tp:taxon-name-part taxon-name-part-type="genus" reg="Linan">L.</tp:taxon-name-part><tp:taxon-name-part taxon-name-part-type="species" reg="uenoi">uenoi</tp:taxon-name-part></tp:taxon-name></italic>, a quite distinct feature for a member of <italic><tp:taxon-name><tp:taxon-name-part taxon-name-part-type="genus" reg="Linan">Linan</tp:taxon-name-part></tp:taxon-name></italic>.</p></tp:treatment-sec><tp:treatment-sec><!--Section generated to contain objects referenced in tp:taxon-treatment.--><fig id="F11" position="float" orientation="portrait"><label>Figure 11.</label><caption><p>Distribution of <italic><tp:taxon-name><tp:taxon-name-part taxon-name-part-type="genus" reg="Linan">Linan</tp:taxon-name-part></tp:taxon-name></italic> species. <bold>A</bold><italic><tp:taxon-name><tp:taxon-name-part taxon-name-part-type="genus" reg="Linan">L.</tp:taxon-name-part><tp:taxon-name-part taxon-name-part-type="species" reg="arcitibialis">arcitibialis</tp:taxon-name-part></tp:taxon-name></italic> (1), <italic><tp:taxon-name><tp:taxon-name-part taxon-name-part-type="genus" reg="Linan">L.</tp:taxon-name-part><tp:taxon-name-part taxon-name-part-type="species" reg="cardialis">cardialis</tp:taxon-name-part></tp:taxon-name></italic> (2), <italic><tp:taxon-name><tp:taxon-name-part taxon-name-part-type="genus" reg="Linan">L.</tp:taxon-name-part><tp:taxon-name-part taxon-name-part-type="species" reg="chinensis">chinensis</tp:taxon-name-part></tp:taxon-name></italic> (3), <italic><tp:taxon-name><tp:taxon-name-part taxon-name-part-type="genus" reg="Linan">L.</tp:taxon-name-part><tp:taxon-name-part taxon-name-part-type="species" reg="divaricatus">divaricatus</tp:taxon-name-part></tp:taxon-name></italic> (4), <italic><tp:taxon-name><tp:taxon-name-part taxon-name-part-type="genus" reg="Linan">L.</tp:taxon-name-part><tp:taxon-name-part taxon-name-part-type="species" reg="fortunatus">fortunatus</tp:taxon-name-part></tp:taxon-name></italic> (5), <italic><tp:taxon-name><tp:taxon-name-part taxon-name-part-type="genus" reg="Linan">L.</tp:taxon-name-part><tp:taxon-name-part taxon-name-part-type="species" reg="geneolatus">geneolatus</tp:taxon-name-part></tp:taxon-name></italic> (6), <italic><tp:taxon-name><tp:taxon-name-part taxon-name-part-type="genus" reg="Linan">L.</tp:taxon-name-part><tp:taxon-name-part taxon-name-part-type="species" reg="hainanicus">hainanicus</tp:taxon-name-part></tp:taxon-name></italic> (7), <italic><tp:taxon-name><tp:taxon-name-part taxon-name-part-type="genus" reg="Linan">L.</tp:taxon-name-part><tp:taxon-name-part taxon-name-part-type="species" reg="huapingensis">huapingensis</tp:taxon-name-part></tp:taxon-name></italic> (8) <bold>B</bold><italic><tp:taxon-name><tp:taxon-name-part taxon-name-part-type="genus" reg="Linan">L.</tp:taxon-name-part><tp:taxon-name-part taxon-name-part-type="species" reg="denticulatus">denticulatus</tp:taxon-name-part></tp:taxon-name></italic> (1), <italic><tp:taxon-name><tp:taxon-name-part taxon-name-part-type="genus" reg="Linan">L.</tp:taxon-name-part><tp:taxon-name-part taxon-name-part-type="species" reg="hujiayaoi">hujiayaoi</tp:taxon-name-part></tp:taxon-name></italic> (2), <italic><tp:taxon-name><tp:taxon-name-part taxon-name-part-type="genus" reg="Linan">L.</tp:taxon-name-part><tp:taxon-name-part taxon-name-part-type="species" reg="inornatus">inornatus</tp:taxon-name-part></tp:taxon-name></italic> (3), <italic><tp:taxon-name><tp:taxon-name-part taxon-name-part-type="genus" reg="Linan">L.</tp:taxon-name-part><tp:taxon-name-part taxon-name-part-type="species" reg="mangshanus">mangshanus</tp:taxon-name-part></tp:taxon-name></italic> (4), <italic><tp:taxon-name><tp:taxon-name-part taxon-name-part-type="genus" reg="Linan">L.</tp:taxon-name-part><tp:taxon-name-part taxon-name-part-type="species" reg="megalobus">megalobus</tp:taxon-name-part></tp:taxon-name></italic> (5), <italic><tp:taxon-name><tp:taxon-name-part taxon-name-part-type="genus" reg="Linan">L.</tp:taxon-name-part><tp:taxon-name-part taxon-name-part-type="species" reg="mulunensis">mulunensis</tp:taxon-name-part></tp:taxon-name></italic> (6), <italic><tp:taxon-name><tp:taxon-name-part taxon-name-part-type="genus" reg="Linan">L.</tp:taxon-name-part><tp:taxon-name-part taxon-name-part-type="species" reg="tendothorax">tendothorax</tp:taxon-name-part></tp:taxon-name></italic> (7), <italic><tp:taxon-name><tp:taxon-name-part taxon-name-part-type="genus" reg="Linan">L.</tp:taxon-name-part><tp:taxon-name-part taxon-name-part-type="species" reg="uenoi">uenoi</tp:taxon-name-part></tp:taxon-name></italic> (8).</p></caption><graphic xmlns:xlink="http://www.w3.org/1999/xlink" xlink:href="zookeys-793-115-g011.jpg" position="float" orientation="portrait" xlink:type="simple" id="oo_239055.jpg"/></fig></tp:treatment-sec></tp:taxon-treatment>
