# Supplementary material for: Six new species and a new record of Linan Hlaváč in China, with a key to species (Coleoptera, Staphylinidae, Pselaphinae)
Source: Zookeys. 2018 Oct 29;(793):115–33. doi: 10.3897/zookeys.793.27661 (PMC6218529; doi:10.3897/zookeys.793.27661)
Supplement: XML Treatment for Linan mulunensis [file zookeys.793.27661-treatment6.xml]

<!DOCTYPE tp:taxon-treatment
  PUBLIC "-//TaxonX//DTD Taxonomic Treatment Publishing DTD v0 20100105//EN" "tax-treatment-NSO.dtd">
<tp:taxon-treatment xmlns:tp="http://www.plazi.org/taxpub"><tp:treatment-meta><kwd-group><label>Taxon classification</label><kwd><named-content xmlns:xlink="http://www.w3.org/1999/xlink" content-type="kingdom">Animalia</named-content></kwd><kwd><named-content xmlns:xlink="http://www.w3.org/1999/xlink" content-type="order">Coleoptera</named-content></kwd><kwd><named-content xmlns:xlink="http://www.w3.org/1999/xlink" content-type="family">Staphylinidae</named-content></kwd></kwd-group><mixed-citation publication-type="journal"><person-group><name><surname>Zhang</surname><given-names>Yu-Qing</given-names></name><name><surname>Li</surname><given-names>Li-Zhen</given-names></name><name><surname>Yin</surname><given-names>Zi-Wei</given-names></name></person-group><article-title>Six new species and a new record of <italic><tp:taxon-name><tp:taxon-name-part taxon-name-part-type="genus" reg="Linan">Linan</tp:taxon-name-part></tp:taxon-name></italic> Hlaváč in China, with a key to species (<tp:taxon-name><tp:taxon-name-part taxon-name-part-type="order">Coleoptera</tp:taxon-name-part></tp:taxon-name>, <tp:taxon-name><tp:taxon-name-part taxon-name-part-type="family">Staphylinidae</tp:taxon-name-part></tp:taxon-name>, <tp:taxon-name><tp:taxon-name-part taxon-name-part-type="subfamily">Pselaphinae</tp:taxon-name-part></tp:taxon-name>)</article-title><source>Zookeys</source><day>29</day><month>10</month><year>2018</year><volume>2018</volume><issue>793</issue><fpage>115</fpage><lpage>133</lpage><pub-id pub-id-type="doi">10.3897/zookeys.793.27661</pub-id></mixed-citation></tp:treatment-meta><tp:nomenclature><tp:taxon-name>
            <tp:taxon-name-part taxon-name-part-type="genus" reg="Linan">Linan</tp:taxon-name-part>
            <tp:taxon-name-part taxon-name-part-type="species" reg="mulunensis">mulunensis</tp:taxon-name-part>
            <object-id xmlns:xlink="http://www.w3.org/1999/xlink" content-type="zoobank" xlink:type="simple">http://zoobank.org/2129E81A-E3FD-479E-82D8-E9313AEF52D3</object-id>
          </tp:taxon-name><tp:taxon-status xmlns:xlink="http://www.w3.org/1999/xlink" xlink:type="simple">sp. n.</tp:taxon-status><xref ref-type="fig" rid="F7">Figs 7B</xref><xref ref-type="fig" rid="F9">, 9</xref><xref ref-type="fig" rid="F11">, 11B</xref><!--PageBreak--></tp:nomenclature><tp:treatment-sec sec-type="type material" id="SECID0EZIAG"><title>Type material.</title><p>(2 ♂♂). <bold>Holotype: CHINA</bold>: ♂: ‘China: Guangxi, Hechi City, Mulun N. R. (木论自然保护区), <named-content xmlns:xlink="http://www.w3.org/1999/xlink" content-type="dwc:verbatimCoordinates" xlink:type="simple"><named-content content-type="geo-json" specific-use="{&#34;type&#34;:&#34;Point&#34;,&#34;coordinates&#34;:[108.096111,25.203889]}" id="NCID0EEJAG" xlink:type="simple">25°12'14"N, 108°5'46"E</named-content></named-content>, mixed leaf litter, sifted, 460 m, 27.VII.2015, Chen, He, &amp; Hu leg.’ (SNUC). <bold>Paratype: China</bold>: 1 ♂, same label data as holotype, (SNUC).</p><!--PageBreak--></tp:treatment-sec><tp:treatment-sec sec-type="diagnosis" id="SECID0EMJAG"><title>Diagnosis of male.</title><p>Length 2.75–2.77 mm; antennomeres IX–XI elongate, lacking modification; long metaventral processes narrowed apically; protibia with acute apical spine; metacoxa with large, apically narrowing and blunt ventral projection.</p></tp:treatment-sec><tp:treatment-sec sec-type="description" id="SECID0ERJAG"><title>Description.</title><p>Male (Figure <xref ref-type="fig" rid="F7">7B</xref>). Length 2.75–2.78 mm. Head slightly longer than wide, <abbrev xmlns:xlink="http://www.w3.org/1999/xlink" xlink:title="length of the head from the anterior clypeal margin to the occipital constriction" id="ABBRID0E2JAG" xlink:type="simple">HL</abbrev> 0.59–0.60 mm, <abbrev xmlns:xlink="http://www.w3.org/1999/xlink" xlink:title="width of the head across eyes" id="ABBRID0E6JAG" xlink:type="simple">HW</abbrev> 0.52–0.53 mm; eyes small, each composed of about 18 facets. Antennal scape about 4.0 times as long as wide, antennomeres V–VII slightly longer than II–IV and VIII, antennomeres IX–XI simple (Figure <xref ref-type="fig" rid="F9">9A</xref>). Pronotum (Figure <xref ref-type="fig" rid="F9">9B</xref>) about as long as wide, <abbrev xmlns:xlink="http://www.w3.org/1999/xlink" xlink:title="length of the pronotum along the midline" id="ABBRID0ELKAG" xlink:type="simple">PL</abbrev> 0.55–0.56 mm, <abbrev xmlns:xlink="http://www.w3.org/1999/xlink" xlink:title="maximum width of the pronotum" id="ABBRID0EPKAG" xlink:type="simple">PW</abbrev> 0.55–0.56 mm. Elytra much <!--PageBreak-->wider than long, <abbrev xmlns:xlink="http://www.w3.org/1999/xlink" xlink:title="length of the elytra along the suture" id="ABBRID0EVKAG" xlink:type="simple">EL</abbrev> 0.66–0.70 mm, <abbrev xmlns:xlink="http://www.w3.org/1999/xlink" xlink:title="maximum width of the elytra" id="ABBRID0EZKAG" xlink:type="simple">EW</abbrev> 0.93–0.95 mm. Metaventral processes (Figure <xref ref-type="fig" rid="F9">9C</xref>) long, narrowed apically, with short, distinct protuberance above metacoxae. Protrochanter and profemur simple (Figure <xref ref-type="fig" rid="F9">9D</xref>); protibia with small but distinct spine (Figure <xref ref-type="fig" rid="F9">9E</xref>) at apex; mesotrochanter and mesofemur simple (Figure <xref ref-type="fig" rid="F9">9F</xref>); metacoxa (Figure <xref ref-type="fig" rid="F9">9G</xref>) with blunt, apically narrowed ventral projection. Abdomen slightly wider than elytra, AL 0.93–0.94 mm, <abbrev xmlns:xlink="http://www.w3.org/1999/xlink" xlink:title="length of the dorsally visible part of abdomen along the midline" id="ABBRID0ERLAG" xlink:type="simple">AW</abbrev> 0.97–0.98 mm; tergite IV about twice as long as tergite V; sternite IX as in Figure <xref ref-type="fig" rid="F9">9H</xref>. Length of aedeagus (Figure <xref ref-type="fig" rid="F9">9I–K</xref>) 0.37 mm; median lobe asymmetric at apex, narrowing apically; parameres strongly curved in lateral view.</p><fig id="F9" position="float" orientation="portrait"><label>Figure 9.</label><caption><p>Diagnostic features of male <italic><tp:taxon-name><tp:taxon-name-part taxon-name-part-type="genus" reg="Linan">Linan</tp:taxon-name-part><tp:taxon-name-part taxon-name-part-type="species" reg="mulunensis">mulunensis</tp:taxon-name-part></tp:taxon-name></italic> sp. n. <bold>A</bold> Antennal club <bold>B</bold> Pronotum <bold>C</bold> Metaventral process, lateral view <bold>D</bold> Protrochanter and profemur <bold>E</bold> Apical spur of protibia <bold>F</bold> Mesotrochanter and mesofemur <bold>G</bold> Metatrochanter and metafemur <bold>H</bold> Sternite IX <bold>I–K</bold> Aedeagus, in dorsal view (<bold>I</bold>), lateral (<bold>J</bold>), ventral (<bold>K</bold>) view. Scale bars: 0.3 mm (<bold>A, B, D, F, G</bold>); 0.2 mm (<bold>C, I, J, K</bold>); 0.05 mm (<bold>E</bold>); 0.1 mm (<bold>H</bold>).</p></caption><graphic xmlns:xlink="http://www.w3.org/1999/xlink" xlink:href="zookeys-793-115-g009.jpg" position="float" orientation="portrait" xlink:type="simple" id="oo_239053.jpg"/></fig><p>Female. Unknown.</p></tp:treatment-sec><tp:treatment-sec sec-type="distribution" id="SECID0EWNAG"><title>Distribution.</title><p>China: Guangxi Province (Figure <xref ref-type="fig" rid="F11">11B</xref>).</p></tp:treatment-sec><tp:treatment-sec sec-type="etymology" id="SECID0EAOAG"><title>Etymology.</title><p>The new species is named after the type locality, i.e., Mulun Nature Reserve.</p><!--PageBreak--></tp:treatment-sec><tp:treatment-sec sec-type="comparisons" id="SECID0EGOAG"><title>Comparative notes.</title><p>The new species is placed as a member of the <italic><tp:taxon-name><tp:taxon-name-part taxon-name-part-type="genus" reg="Linan">L.</tp:taxon-name-part><tp:taxon-name-part taxon-name-part-type="species" reg="chinensis">chinensis</tp:taxon-name-part></tp:taxon-name></italic>-group based on the simple male antennomeres IX–X. The form and proportions of antennomeres IX–XI are similar to <italic><tp:taxon-name><tp:taxon-name-part taxon-name-part-type="genus" reg="Linan">L.</tp:taxon-name-part><tp:taxon-name-part taxon-name-part-type="species" reg="chinensis">chinensis</tp:taxon-name-part></tp:taxon-name></italic> (Löbl) and <italic><tp:taxon-name><tp:taxon-name-part taxon-name-part-type="genus" reg="Linan">L.</tp:taxon-name-part><tp:taxon-name-part taxon-name-part-type="species" reg="inornatus">inornatus</tp:taxon-name-part></tp:taxon-name></italic> Yin &amp; Li. However, both known species lack a projection on the ventral margin of metacoxa in the males, where there is a large, apically narrowed projection for the new species.</p></tp:treatment-sec><tp:treatment-sec><!--Section generated to contain objects referenced in tp:taxon-treatment.--><fig id="F7" position="float" orientation="portrait"><label>Figure 7.</label><caption><p>Dorsal habitus of <italic><tp:taxon-name><tp:taxon-name-part taxon-name-part-type="genus" reg="Linan">Linan</tp:taxon-name-part></tp:taxon-name></italic> species. <bold>A</bold><italic><tp:taxon-name><tp:taxon-name-part taxon-name-part-type="genus" reg="Linan">L.</tp:taxon-name-part><tp:taxon-name-part taxon-name-part-type="species" reg="mangshanus">mangshanus</tp:taxon-name-part></tp:taxon-name></italic> sp. n. <bold>B</bold><italic><tp:taxon-name><tp:taxon-name-part taxon-name-part-type="genus" reg="Linan">L.</tp:taxon-name-part><tp:taxon-name-part taxon-name-part-type="species" reg="mulunensis">mulunensis</tp:taxon-name-part></tp:taxon-name></italic> sp. n. Scale bars: 1 mm.</p></caption><graphic xmlns:xlink="http://www.w3.org/1999/xlink" xlink:href="zookeys-793-115-g007.jpg" position="float" orientation="portrait" xlink:type="simple" id="oo_239051.jpg"/></fig><fig id="F11" position="float" orientation="portrait"><label>Figure 11.</label><caption><p>Distribution of <italic><tp:taxon-name><tp:taxon-name-part taxon-name-part-type="genus" reg="Linan">Linan</tp:taxon-name-part></tp:taxon-name></italic> species. <bold>A</bold><italic><tp:taxon-name><tp:taxon-name-part taxon-name-part-type="genus" reg="Linan">L.</tp:taxon-name-part><tp:taxon-name-part taxon-name-part-type="species" reg="arcitibialis">arcitibialis</tp:taxon-name-part></tp:taxon-name></italic> (1), <italic><tp:taxon-name><tp:taxon-name-part taxon-name-part-type="genus" reg="Linan">L.</tp:taxon-name-part><tp:taxon-name-part taxon-name-part-type="species" reg="cardialis">cardialis</tp:taxon-name-part></tp:taxon-name></italic> (2), <italic><tp:taxon-name><tp:taxon-name-part taxon-name-part-type="genus" reg="Linan">L.</tp:taxon-name-part><tp:taxon-name-part taxon-name-part-type="species" reg="chinensis">chinensis</tp:taxon-name-part></tp:taxon-name></italic> (3), <italic><tp:taxon-name><tp:taxon-name-part taxon-name-part-type="genus" reg="Linan">L.</tp:taxon-name-part><tp:taxon-name-part taxon-name-part-type="species" reg="divaricatus">divaricatus</tp:taxon-name-part></tp:taxon-name></italic> (4), <italic><tp:taxon-name><tp:taxon-name-part taxon-name-part-type="genus" reg="Linan">L.</tp:taxon-name-part><tp:taxon-name-part taxon-name-part-type="species" reg="fortunatus">fortunatus</tp:taxon-name-part></tp:taxon-name></italic> (5), <italic><tp:taxon-name><tp:taxon-name-part taxon-name-part-type="genus" reg="Linan">L.</tp:taxon-name-part><tp:taxon-name-part taxon-name-part-type="species" reg="geneolatus">geneolatus</tp:taxon-name-part></tp:taxon-name></italic> (6), <italic><tp:taxon-name><tp:taxon-name-part taxon-name-part-type="genus" reg="Linan">L.</tp:taxon-name-part><tp:taxon-name-part taxon-name-part-type="species" reg="hainanicus">hainanicus</tp:taxon-name-part></tp:taxon-name></italic> (7), <italic><tp:taxon-name><tp:taxon-name-part taxon-name-part-type="genus" reg="Linan">L.</tp:taxon-name-part><tp:taxon-name-part taxon-name-part-type="species" reg="huapingensis">huapingensis</tp:taxon-name-part></tp:taxon-name></italic> (8) <bold>B</bold><italic><tp:taxon-name><tp:taxon-name-part taxon-name-part-type="genus" reg="Linan">L.</tp:taxon-name-part><tp:taxon-name-part taxon-name-part-type="species" reg="denticulatus">denticulatus</tp:taxon-name-part></tp:taxon-name></italic> (1), <italic><tp:taxon-name><tp:taxon-name-part taxon-name-part-type="genus" reg="Linan">L.</tp:taxon-name-part><tp:taxon-name-part taxon-name-part-type="species" reg="hujiayaoi">hujiayaoi</tp:taxon-name-part></tp:taxon-name></italic> (2), <italic><tp:taxon-name><tp:taxon-name-part taxon-name-part-type="genus" reg="Linan">L.</tp:taxon-name-part><tp:taxon-name-part taxon-name-part-type="species" reg="inornatus">inornatus</tp:taxon-name-part></tp:taxon-name></italic> (3), <italic><tp:taxon-name><tp:taxon-name-part taxon-name-part-type="genus" reg="Linan">L.</tp:taxon-name-part><tp:taxon-name-part taxon-name-part-type="species" reg="mangshanus">mangshanus</tp:taxon-name-part></tp:taxon-name></italic> (4), <italic><tp:taxon-name><tp:taxon-name-part taxon-name-part-type="genus" reg="Linan">L.</tp:taxon-name-part><tp:taxon-name-part taxon-name-part-type="species" reg="megalobus">megalobus</tp:taxon-name-part></tp:taxon-name></italic> (5), <italic><tp:taxon-name><tp:taxon-name-part taxon-name-part-type="genus" reg="Linan">L.</tp:taxon-name-part><tp:taxon-name-part taxon-name-part-type="species" reg="mulunensis">mulunensis</tp:taxon-name-part></tp:taxon-name></italic> (6), <italic><tp:taxon-name><tp:taxon-name-part taxon-name-part-type="genus" reg="Linan">L.</tp:taxon-name-part><tp:taxon-name-part taxon-name-part-type="species" reg="tendothorax">tendothorax</tp:taxon-name-part></tp:taxon-name></italic> (7), <italic><tp:taxon-name><tp:taxon-name-part taxon-name-part-type="genus" reg="Linan">L.</tp:taxon-name-part><tp:taxon-name-part taxon-name-part-type="species" reg="uenoi">uenoi</tp:taxon-name-part></tp:taxon-name></italic> (8).</p></caption><graphic xmlns:xlink="http://www.w3.org/1999/xlink" xlink:href="zookeys-793-115-g011.jpg" position="float" orientation="portrait" xlink:type="simple" id="oo_239055.jpg"/></fig></tp:treatment-sec></tp:taxon-treatment>
