# Supplementary material for: Six new species and a new record of Linan Hlaváč in China, with a key to species (Coleoptera, Staphylinidae, Pselaphinae)
Source: Zookeys. 2018 Oct 29;(793):115–33. doi: 10.3897/zookeys.793.27661 (PMC6218529; doi:10.3897/zookeys.793.27661)
Supplement: XML Treatment for Linan megalobus [file zookeys.793.27661-treatment7.xml]

<!DOCTYPE tp:taxon-treatment
  PUBLIC "-//TaxonX//DTD Taxonomic Treatment Publishing DTD v0 20100105//EN" "tax-treatment-NSO.dtd">
<tp:taxon-treatment xmlns:tp="http://www.plazi.org/taxpub"><tp:treatment-meta><kwd-group><label>Taxon classification</label><kwd><named-content xmlns:xlink="http://www.w3.org/1999/xlink" content-type="kingdom">Animalia</named-content></kwd><kwd><named-content xmlns:xlink="http://www.w3.org/1999/xlink" content-type="order">Coleoptera</named-content></kwd><kwd><named-content xmlns:xlink="http://www.w3.org/1999/xlink" content-type="family">Staphylinidae</named-content></kwd></kwd-group><mixed-citation publication-type="journal"><person-group><name><surname>Zhang</surname><given-names>Yu-Qing</given-names></name><name><surname>Li</surname><given-names>Li-Zhen</given-names></name><name><surname>Yin</surname><given-names>Zi-Wei</given-names></name></person-group><article-title>Six new species and a new record of <italic><tp:taxon-name><tp:taxon-name-part taxon-name-part-type="genus" reg="Linan">Linan</tp:taxon-name-part></tp:taxon-name></italic> Hlaváč in China, with a key to species (<tp:taxon-name><tp:taxon-name-part taxon-name-part-type="order">Coleoptera</tp:taxon-name-part></tp:taxon-name>, <tp:taxon-name><tp:taxon-name-part taxon-name-part-type="family">Staphylinidae</tp:taxon-name-part></tp:taxon-name>, <tp:taxon-name><tp:taxon-name-part taxon-name-part-type="subfamily">Pselaphinae</tp:taxon-name-part></tp:taxon-name>)</article-title><source>Zookeys</source><day>29</day><month>10</month><year>2018</year><volume>2018</volume><issue>793</issue><fpage>115</fpage><lpage>133</lpage><pub-id pub-id-type="doi">10.3897/zookeys.793.27661</pub-id></mixed-citation></tp:treatment-meta><tp:nomenclature><tp:taxon-name>
            <tp:taxon-name-part taxon-name-part-type="genus" reg="Linan">Linan</tp:taxon-name-part>
            <tp:taxon-name-part taxon-name-part-type="species" reg="megalobus">megalobus</tp:taxon-name-part>
          </tp:taxon-name><tp:taxon-authority>Yin &amp; Li, 2011 in Yin et al. 2011</tp:taxon-authority><xref ref-type="fig" rid="F10">Figs 10</xref><xref ref-type="fig" rid="F11">, 11B</xref><tp:nomenclature-citation-list><tp:nomenclature-citation><tp:taxon-name>
                <tp:taxon-name-part taxon-name-part-type="genus" reg="Linan">Linan</tp:taxon-name-part>
                <tp:taxon-name-part taxon-name-part-type="species" reg="megalobus">megalobus</tp:taxon-name-part>
              </tp:taxon-name><comment>Yin &amp; Li, 2011 in <xref ref-type="bibr" rid="B5">Yin et al. 2011</xref>: 132.</comment></tp:nomenclature-citation></tp:nomenclature-citation-list></tp:nomenclature><tp:treatment-sec sec-type="material" id="SECID0EPRAG"><title>Additional material examined.</title><p>1 ♂, 1 ♀, ‘China: Hubei, Enshi Tujia and Miao Autonomous Prefecture, Xingdoushan N. R., San-xian-chang, <named-content xmlns:xlink="http://www.w3.org/1999/xlink" content-type="dwc:verbatimCoordinates" xlink:type="simple"><named-content content-type="geo-json" specific-use="{&#34;type&#34;:&#34;Point&#34;,&#34;coordinates&#34;:[109.142747,30.039022]}" id="NCID0EYRAG" xlink:type="simple">30°2'20.48"N, 109°8'33.89"E</named-content></named-content>, 1114 m, 20.v.2017, sift, Zhou GC, Tian T, &amp; Huang ZG leg.’ (SNUC).</p></tp:treatment-sec><tp:treatment-sec sec-type="distribution" id="SECID0E4RAG"><title>Distribution.</title><p>China: Guizhou, Hubei (<bold>new provincial record</bold>) (Figure <xref ref-type="fig" rid="F11">11B</xref>).</p></tp:treatment-sec><tp:treatment-sec sec-type="discussion" id="SECID0EJSAG"><title>Discussion.</title><p><italic><tp:taxon-name><tp:taxon-name-part taxon-name-part-type="genus" reg="Linan">Linan</tp:taxon-name-part><tp:taxon-name-part taxon-name-part-type="species" reg="megalobus">megalobus</tp:taxon-name-part></tp:taxon-name></italic> was originally described from Kuankuoshui Nature Reserve (宽阔水自然保护区) in Guizhou, and placed as a member of the <!--PageBreak--><italic><tp:taxon-name><tp:taxon-name-part taxon-name-part-type="genus" reg="Linan">L.</tp:taxon-name-part><tp:taxon-name-part taxon-name-part-type="species" reg="cardialis">cardialis</tp:taxon-name-part></tp:taxon-name></italic>-group (<xref ref-type="bibr" rid="B5">Yin et al. 2011</xref>). The population from Hubei shows little variation in external morphology (Figure <xref ref-type="fig" rid="F10">10A–J</xref>) compared to that from the type locality, but possesses distinctly broader parameres of the aedeagus (Figure <xref ref-type="fig" rid="F10">10K–M</xref>). The present new record extends the range of this species some 280 km to the southwest.</p><fig id="F10" position="float" orientation="portrait"><label>Figure 10.</label><caption><p>Diagnostic features of male <italic><tp:taxon-name><tp:taxon-name-part taxon-name-part-type="genus" reg="Linan">Linan</tp:taxon-name-part><tp:taxon-name-part taxon-name-part-type="species" reg="megalobus">megalobus</tp:taxon-name-part></tp:taxon-name></italic>. <bold>A</bold> Dorsal habitus <bold>B</bold> Antennal club <bold>C</bold> Pronotum <bold>D</bold> Metaventral process, lateral view <bold>E</bold> Protrochanter and profemur <bold>F</bold> Protibia <bold>G</bold> Apical spur of protibia <bold>H</bold> Mesotrochanter and mesofemur <bold>I</bold> Metatrochanter and metafemur <bold>J</bold> Sternite IX <bold>K–M</bold> Aedeagus, in dorsal view (<bold>K</bold>), lateral (<bold>L</bold>), ventral (<bold>M</bold>) view. Scale bars: 1 mm (<bold>A</bold>); 0.3 mm (<bold>B, C, E, F, H, I</bold>); 0.2 mm (<bold>D, K, L, M</bold>); 0.05 mm (<bold>G</bold>); 0.1 mm (<bold>J</bold>).</p></caption><graphic xmlns:xlink="http://www.w3.org/1999/xlink" xlink:href="zookeys-793-115-g010.jpg" position="float" orientation="portrait" xlink:type="simple" id="oo_239054.jpg"/></fig><fig id="F11" position="float" orientation="portrait"><label>Figure 11.</label><caption><p>Distribution of <italic><tp:taxon-name><tp:taxon-name-part taxon-name-part-type="genus" reg="Linan">Linan</tp:taxon-name-part></tp:taxon-name></italic> species. <bold>A</bold><italic><tp:taxon-name><tp:taxon-name-part taxon-name-part-type="genus" reg="Linan">L.</tp:taxon-name-part><tp:taxon-name-part taxon-name-part-type="species" reg="arcitibialis">arcitibialis</tp:taxon-name-part></tp:taxon-name></italic> (1), <italic><tp:taxon-name><tp:taxon-name-part taxon-name-part-type="genus" reg="Linan">L.</tp:taxon-name-part><tp:taxon-name-part taxon-name-part-type="species" reg="cardialis">cardialis</tp:taxon-name-part></tp:taxon-name></italic> (2), <italic><tp:taxon-name><tp:taxon-name-part taxon-name-part-type="genus" reg="Linan">L.</tp:taxon-name-part><tp:taxon-name-part taxon-name-part-type="species" reg="chinensis">chinensis</tp:taxon-name-part></tp:taxon-name></italic> (3), <italic><tp:taxon-name><tp:taxon-name-part taxon-name-part-type="genus" reg="Linan">L.</tp:taxon-name-part><tp:taxon-name-part taxon-name-part-type="species" reg="divaricatus">divaricatus</tp:taxon-name-part></tp:taxon-name></italic> (4), <italic><tp:taxon-name><tp:taxon-name-part taxon-name-part-type="genus" reg="Linan">L.</tp:taxon-name-part><tp:taxon-name-part taxon-name-part-type="species" reg="fortunatus">fortunatus</tp:taxon-name-part></tp:taxon-name></italic> (5), <italic><tp:taxon-name><tp:taxon-name-part taxon-name-part-type="genus" reg="Linan">L.</tp:taxon-name-part><tp:taxon-name-part taxon-name-part-type="species" reg="geneolatus">geneolatus</tp:taxon-name-part></tp:taxon-name></italic> (6), <italic><tp:taxon-name><tp:taxon-name-part taxon-name-part-type="genus" reg="Linan">L.</tp:taxon-name-part><tp:taxon-name-part taxon-name-part-type="species" reg="hainanicus">hainanicus</tp:taxon-name-part></tp:taxon-name></italic> (7), <italic><tp:taxon-name><tp:taxon-name-part taxon-name-part-type="genus" reg="Linan">L.</tp:taxon-name-part><tp:taxon-name-part taxon-name-part-type="species" reg="huapingensis">huapingensis</tp:taxon-name-part></tp:taxon-name></italic> (8) <bold>B</bold><italic><tp:taxon-name><tp:taxon-name-part taxon-name-part-type="genus" reg="Linan">L.</tp:taxon-name-part><tp:taxon-name-part taxon-name-part-type="species" reg="denticulatus">denticulatus</tp:taxon-name-part></tp:taxon-name></italic> (1), <italic><tp:taxon-name><tp:taxon-name-part taxon-name-part-type="genus" reg="Linan">L.</tp:taxon-name-part><tp:taxon-name-part taxon-name-part-type="species" reg="hujiayaoi">hujiayaoi</tp:taxon-name-part></tp:taxon-name></italic> (2), <italic><tp:taxon-name><tp:taxon-name-part taxon-name-part-type="genus" reg="Linan">L.</tp:taxon-name-part><tp:taxon-name-part taxon-name-part-type="species" reg="inornatus">inornatus</tp:taxon-name-part></tp:taxon-name></italic> (3), <italic><tp:taxon-name><tp:taxon-name-part taxon-name-part-type="genus" reg="Linan">L.</tp:taxon-name-part><tp:taxon-name-part taxon-name-part-type="species" reg="mangshanus">mangshanus</tp:taxon-name-part></tp:taxon-name></italic> (4), <italic><tp:taxon-name><tp:taxon-name-part taxon-name-part-type="genus" reg="Linan">L.</tp:taxon-name-part><tp:taxon-name-part taxon-name-part-type="species" reg="megalobus">megalobus</tp:taxon-name-part></tp:taxon-name></italic> (5), <italic><tp:taxon-name><tp:taxon-name-part taxon-name-part-type="genus" reg="Linan">L.</tp:taxon-name-part><tp:taxon-name-part taxon-name-part-type="species" reg="mulunensis">mulunensis</tp:taxon-name-part></tp:taxon-name></italic> (6), <italic><tp:taxon-name><tp:taxon-name-part taxon-name-part-type="genus" reg="Linan">L.</tp:taxon-name-part><tp:taxon-name-part taxon-name-part-type="species" reg="tendothorax">tendothorax</tp:taxon-name-part></tp:taxon-name></italic> (7), <italic><tp:taxon-name><tp:taxon-name-part taxon-name-part-type="genus" reg="Linan">L.</tp:taxon-name-part><tp:taxon-name-part taxon-name-part-type="species" reg="uenoi">uenoi</tp:taxon-name-part></tp:taxon-name></italic> (8).</p></caption><graphic xmlns:xlink="http://www.w3.org/1999/xlink" xlink:href="zookeys-793-115-g011.jpg" position="float" orientation="portrait" xlink:type="simple" id="oo_239055.jpg"/></fig><sec sec-type="Key to males" id="SECID0EY2AG"><title>Key to males</title><table-wrap content-type="key" position="anchor" orientation="portrait"><table id="TID0EZ3AE" rules="all"><tbody><tr><td rowspan="1" colspan="1">1</td><td rowspan="1" colspan="1">Antennae with antennomeres IX or X strongly modified</td><td rowspan="1" colspan="1">
                      <bold>2 (<italic><tp:taxon-name><tp:taxon-name-part taxon-name-part-type="genus" reg="Linan">L.</tp:taxon-name-part><tp:taxon-name-part taxon-name-part-type="species" reg="cardialis">cardialis</tp:taxon-name-part></tp:taxon-name></italic>-group)</bold>
                    </td></tr><tr><td rowspan="1" colspan="1">–</td><td rowspan="1" colspan="1">Antennae with antennomeres IX–X simple, not modified</td><td rowspan="1" colspan="1">
                      <bold>12 (<italic><tp:taxon-name><tp:taxon-name-part taxon-name-part-type="genus" reg="Linan">L.</tp:taxon-name-part><tp:taxon-name-part taxon-name-part-type="species" reg="chinensis">chinensis</tp:taxon-name-part></tp:taxon-name></italic>-group)</bold>
                    </td></tr><!--PageBreak--><tr><td rowspan="1" colspan="1">2</td><td rowspan="1" colspan="1">Antennomere IX angularly expanded laterally at basal third, with small rounded process near apex (Fig. <xref ref-type="fig" rid="F2">2A</xref>); mesotibiae strongly arched (Fig. <xref ref-type="fig" rid="F2">2G</xref>). (China: Hubei, Chongqing; Fig. <xref ref-type="fig" rid="F11">11A</xref>)</td><td rowspan="1" colspan="1">
                      <bold><italic><tp:taxon-name><tp:taxon-name-part taxon-name-part-type="genus" reg="Linan">L.</tp:taxon-name-part><tp:taxon-name-part taxon-name-part-type="species" reg="arcitibialis">arcitibialis</tp:taxon-name-part></tp:taxon-name></italic> sp. n.</bold>
                    </td></tr><tr><td rowspan="1" colspan="1">–</td><td rowspan="1" colspan="1">Antennomere IX strongly broadened apically, never expanded at basal third, often angularly projecting at apex; mesotibiae only slightly arched</td><td rowspan="1" colspan="1">
                      <bold>3</bold>
                    </td></tr><tr><td rowspan="1" colspan="1">3</td><td rowspan="1" colspan="1">Median lobe of aedeagus strongly and abruptly constricted at middle of apex</td><td rowspan="1" colspan="1">
                      <bold>4</bold>
                    </td></tr><tr><td rowspan="1" colspan="1">–</td><td rowspan="1" colspan="1">Median lobe of aedeagus laterally bent, or emarginate at middle of apex</td><td rowspan="1" colspan="1">
                      <bold>6</bold>
                    </td></tr><tr><td rowspan="1" colspan="1">4</td><td rowspan="1" colspan="1">Antennomere X broadly concave at basal half (Fig. <xref ref-type="fig" rid="F6">6A</xref>); postgenae broadly expanded laterally (Fig. <xref ref-type="fig" rid="F4">4B</xref>). (China: Guizhou; Fig. <xref ref-type="fig" rid="F11">11A</xref>)</td><td rowspan="1" colspan="1">
                      <bold><italic><tp:taxon-name><tp:taxon-name-part taxon-name-part-type="genus" reg="Linan">L.</tp:taxon-name-part><tp:taxon-name-part taxon-name-part-type="species" reg="geneolatus">geneolatus</tp:taxon-name-part></tp:taxon-name></italic> sp. n.</bold>
                    </td></tr><tr><td rowspan="1" colspan="1">–</td><td rowspan="1" colspan="1">Antennomere X lacking excavation; postgenae roundly constricted posteriorly</td><td rowspan="1" colspan="1">
                      <bold>5</bold>
                    </td></tr><tr><td rowspan="1" colspan="1">5</td><td rowspan="1" colspan="1">Antennomere VIII slightly transverse (Fig. <xref ref-type="fig" rid="F4">4A</xref>), IX about as long as wide (Fig. <xref ref-type="fig" rid="F5">5A</xref>); metaventral processes thick, bifurcate at apex in lateral view (Fig. <xref ref-type="fig" rid="F5">5C</xref>); protibia with indistinct apical spine (Fig. <xref ref-type="fig" rid="F5">5E</xref>); metatrochanter simple (Fig. <xref ref-type="fig" rid="F5">5G</xref>). (China: Jiangxi; Fig. <xref ref-type="fig" rid="F11">11A</xref>)</td><td rowspan="1" colspan="1">
                      <bold><italic><tp:taxon-name><tp:taxon-name-part taxon-name-part-type="genus" reg="Linan">L.</tp:taxon-name-part><tp:taxon-name-part taxon-name-part-type="species" reg="divaricatus">divaricatus</tp:taxon-name-part></tp:taxon-name></italic> sp. n.</bold>
                    </td></tr><tr><td rowspan="1" colspan="1">–</td><td rowspan="1" colspan="1">Antennomere VIII about as long as wide, IX much longer than wide (<xref ref-type="bibr" rid="B4">Yin and Li 2013</xref>: 149, fig. 6A); metaventral processes thin, rounded at apex in lateral view (<xref ref-type="bibr" rid="B4">Yin and Li 2013</xref>: 149, fig. 6C); protibia simple; metatrochanter with short triangular ventral spine (<xref ref-type="bibr" rid="B4">Yin and Li 2013</xref>: 149, fig. 6F). (China: Guangxi; Fig. <xref ref-type="fig" rid="F11">11A</xref>)</td><td rowspan="1" colspan="1">
                      <bold><italic><tp:taxon-name><tp:taxon-name-part taxon-name-part-type="genus" reg="Linan">L.</tp:taxon-name-part><tp:taxon-name-part taxon-name-part-type="species" reg="huapingensis">huapingensis</tp:taxon-name-part></tp:taxon-name></italic> Yin &amp; Li</bold>
                    </td></tr><tr><td rowspan="1" colspan="1">6</td><td rowspan="1" colspan="1">Median lobe of aedeagus nearly symmetric, broadly emarginate at middle of apex</td><td rowspan="1" colspan="1">
                      <bold>7</bold>
                    </td></tr><tr><td rowspan="1" colspan="1">–</td><td rowspan="1" colspan="1">Median lobe of aedeagus asymmetric, usually narrowing and bent to right (morphological position) at apex, never emarginate at middle</td><td rowspan="1" colspan="1">
                      <bold>8</bold>
                    </td></tr><tr><td rowspan="1" colspan="1">7</td><td rowspan="1" colspan="1">Antennomeres VII–VIII strongly modified, IX about 1.45 times as long as wide, slightly angulate at anterolateral corner (<xref ref-type="bibr" rid="B6">Yin et al. 2013</xref>: 351, fig. 29); protibia with small apical spine (<xref ref-type="bibr" rid="B6">Yin et al. 2013</xref>: 351, fig. 33); aedeagus (<xref ref-type="bibr" rid="B6">Yin et al. 2013</xref>: 351, figs 37–39) relatively stouter, length / width about 1.75. (China: Guangxi; Fig. <xref ref-type="fig" rid="F11">11B</xref>)</td><td rowspan="1" colspan="1">
                      <bold><italic><tp:taxon-name><tp:taxon-name-part taxon-name-part-type="genus" reg="Linan">L.</tp:taxon-name-part><tp:taxon-name-part taxon-name-part-type="species" reg="uenoi">uenoi</tp:taxon-name-part></tp:taxon-name></italic> Yin &amp; Nomura</bold>
                    </td></tr><tr><td rowspan="1" colspan="1">–</td><td rowspan="1" colspan="1">Antennomeres VII–VIII simple, IX about 1.20 times as long as wide, with long acute projection at anterolateral corner (Fig. <xref ref-type="fig" rid="F8">8A</xref>); protibia simple; aedeagus (Fig. <xref ref-type="fig" rid="F8">8H–J</xref>) relatively more slender, length / width about 2.25. (China: Hunan; Fig. <xref ref-type="fig" rid="F11">11B</xref>)</td><td rowspan="1" colspan="1">
                      <bold><italic><tp:taxon-name><tp:taxon-name-part taxon-name-part-type="genus" reg="Linan">L.</tp:taxon-name-part><tp:taxon-name-part taxon-name-part-type="species" reg="mangshanus">mangshanus</tp:taxon-name-part></tp:taxon-name></italic> sp. n.</bold>
                    </td></tr><tr><td rowspan="1" colspan="1">8</td><td rowspan="1" colspan="1">Pronotal lateral margins roundly expanded basolaterally (<xref ref-type="bibr" rid="B3">Yin and Li 2012</xref>: 94, fig. 6D). (China: Yunnan; Fig. <xref ref-type="fig" rid="F11">11B</xref>)</td><td rowspan="1" colspan="1">
                      <bold><italic><tp:taxon-name><tp:taxon-name-part taxon-name-part-type="genus" reg="Linan">L.</tp:taxon-name-part><tp:taxon-name-part taxon-name-part-type="species" reg="tendothorax">tendothorax</tp:taxon-name-part></tp:taxon-name></italic> Yin &amp; Li</bold>
                    </td></tr><tr><td rowspan="1" colspan="1">–</td><td rowspan="1" colspan="1">Pronotal lateral margins evenly rounded laterally, not expanded basolaterally</td><td rowspan="1" colspan="1">
                      <bold>9</bold>
                    </td></tr><tr><td rowspan="1" colspan="1">9</td><td rowspan="1" colspan="1">Pronotal and elytral basolateral margins densely setose (<xref ref-type="bibr" rid="B4">Yin and Li 2013</xref>: 146, fig. 4A). (China: Guangxi; Fig. <xref ref-type="fig" rid="F11">11A</xref>)</td><td rowspan="1" colspan="1">
                      <bold><italic><tp:taxon-name><tp:taxon-name-part taxon-name-part-type="genus" reg="Linan">L.</tp:taxon-name-part><tp:taxon-name-part taxon-name-part-type="species" reg="fortunatus">fortunatus</tp:taxon-name-part></tp:taxon-name></italic> Yin &amp; Li</bold>
                    </td></tr><tr><td rowspan="1" colspan="1">–</td><td rowspan="1" colspan="1">Pronotal and elytral basolateral margins lacking dense setae</td><td rowspan="1" colspan="1">
                      <bold>10</bold>
                    </td></tr><tr><td rowspan="1" colspan="1">10</td><td rowspan="1" colspan="1">Antennomere IX strongly bent at lateral margin (<xref ref-type="bibr" rid="B5">Yin et al. 2011</xref>: 128, fig. 9). (China: Hainan; Fig. <xref ref-type="fig" rid="F11">11A</xref>)</td><td rowspan="1" colspan="1">
                      <bold><italic><tp:taxon-name><tp:taxon-name-part taxon-name-part-type="genus" reg="Linan">L.</tp:taxon-name-part><tp:taxon-name-part taxon-name-part-type="species" reg="hainanicus">hainanicus</tp:taxon-name-part></tp:taxon-name></italic> Hlaváč</bold>
                    </td></tr><tr><td rowspan="1" colspan="1">–</td><td rowspan="1" colspan="1">Antennomere IX straight or slightly broadened at lateral margin</td><td rowspan="1" colspan="1">
                      <bold>11</bold>
                    </td></tr><!--PageBreak--><tr><td rowspan="1" colspan="1">11</td><td rowspan="1" colspan="1">Pro- and mesotrochanter with distinct, pointed ventral spine (<xref ref-type="bibr" rid="B5">Yin et al. 2011</xref>: 130, figs 22, 23); protibia with short, bluntly rounded protuberance at apex; aedeagus with short and narrow parameres (<xref ref-type="bibr" rid="B5">Yin et al. 2011</xref>: 131, figs 27, 28). (China: Yunnan; Thailand: Wiang Pa Pao; Fig. <xref ref-type="fig" rid="F11">11A</xref>)</td><td rowspan="1" colspan="1">
                      <bold><italic><tp:taxon-name><tp:taxon-name-part taxon-name-part-type="genus" reg="Linan">L.</tp:taxon-name-part><tp:taxon-name-part taxon-name-part-type="species" reg="cardialis">cardialis</tp:taxon-name-part></tp:taxon-name></italic> Hlaváč</bold>
                    </td></tr><tr><td rowspan="1" colspan="1">–</td><td rowspan="1" colspan="1">Pro- and mesotrochanter simple; protibia with elongate, rounded protuberance at apex (<xref ref-type="bibr" rid="B5">Yin et al. 2011</xref>: 131, fig. 26); aedeagus with long, apically strongly broadened parameres (Fig. <xref ref-type="fig" rid="F10">10K–M</xref>, <xref ref-type="bibr" rid="B5">Yin et al. 2011</xref>: 131, figs 35–36). (China: Hubei; Guizhou, Fig. <xref ref-type="fig" rid="F11">11B</xref>)</td><td rowspan="1" colspan="1">
                      <bold><italic><tp:taxon-name><tp:taxon-name-part taxon-name-part-type="genus" reg="Linan">L.</tp:taxon-name-part><tp:taxon-name-part taxon-name-part-type="species" reg="megalobus">megalobus</tp:taxon-name-part></tp:taxon-name></italic> Yin &amp; Li</bold>
                    </td></tr><tr><td rowspan="1" colspan="1">12</td><td rowspan="1" colspan="1">Antennomere IX slightly to moderately transverse</td><td rowspan="1" colspan="1">
                      <bold>13</bold>
                    </td></tr><tr><td rowspan="1" colspan="1">–</td><td rowspan="1" colspan="1">Antennomere IX slightly to distinctly elongate</td><td rowspan="1" colspan="1">
                      <bold>14</bold>
                    </td></tr><tr><td rowspan="1" colspan="1">13</td><td rowspan="1" colspan="1">Antennomere VIII about as long as wide (Fig. <xref ref-type="fig" rid="F3">3A</xref>); protibia with distinct apical spine (Fig. <xref ref-type="fig" rid="F3">3E</xref>); median lobe of aedeagus asymmetric, strongly narrowed at apical fourth (Fig. <xref ref-type="fig" rid="F3">3I–K</xref>). (China: Guizhou; Fig. <xref ref-type="fig" rid="F11">11B</xref>)</td><td rowspan="1" colspan="1">
                      <bold><italic><tp:taxon-name><tp:taxon-name-part taxon-name-part-type="genus" reg="Linan">L.</tp:taxon-name-part><tp:taxon-name-part taxon-name-part-type="species" reg="denticulatus">denticulatus</tp:taxon-name-part></tp:taxon-name></italic> sp. n.</bold>
                    </td></tr><tr><td rowspan="1" colspan="1">–</td><td rowspan="1" colspan="1">Antennomere VIII moderately transverse (<xref ref-type="bibr" rid="B4">Yin and Li 2013</xref>: 150, fig. 7A); protibia simple, lacking spine at apex; median lobe of aedeagus nearly symmetric, uniformly narrowing from middle toward apex (<xref ref-type="bibr" rid="B4">Yin and Li 2013</xref>: 150, fig. 7H–J). (China: Guangxi; Fig. <xref ref-type="fig" rid="F11">11B</xref>)</td><td rowspan="1" colspan="1">
                      <bold><italic><tp:taxon-name><tp:taxon-name-part taxon-name-part-type="genus" reg="Linan">L.</tp:taxon-name-part><tp:taxon-name-part taxon-name-part-type="species" reg="hujiayaoi">hujiayaoi</tp:taxon-name-part></tp:taxon-name></italic> Yin &amp; Li</bold>
                    </td></tr><tr><td rowspan="1" colspan="1">14</td><td rowspan="1" colspan="1">Metaventrite with short, distinct protuberances above metacoxae (Fig. <xref ref-type="fig" rid="F9">9C</xref>); protibia with small, acute apical spine (Fig. <xref ref-type="fig" rid="F9">9E</xref>); metacoxa with large, apically narrowing and blunt ventral projection (Fig. <xref ref-type="fig" rid="F9">9G</xref>). (China: Guangxi; Fig. <xref ref-type="fig" rid="F11">11B</xref>)</td><td rowspan="1" colspan="1">
                      <bold><italic><tp:taxon-name><tp:taxon-name-part taxon-name-part-type="genus" reg="Linan">L.</tp:taxon-name-part><tp:taxon-name-part taxon-name-part-type="species" reg="mulunensis">mulunensis</tp:taxon-name-part></tp:taxon-name></italic> sp. n.</bold>
                    </td></tr><tr><td rowspan="1" colspan="1">–</td><td rowspan="1" colspan="1">Metaventrite lacking protuberances above metacoxae; protibia lacking apical spine; metacoxa simple</td><td rowspan="1" colspan="1">
                      <bold>15</bold>
                    </td></tr><tr><td rowspan="1" colspan="1">15</td><td rowspan="1" colspan="1">Metaventral processes relatively shorter, narrowing at apex (<xref ref-type="bibr" rid="B5">Yin et al. 2011</xref>: 128, fig. 18); elytra and abdomen relatively broader in contrast to pronotum (<abbrev xmlns:xlink="http://www.w3.org/1999/xlink" xlink:title="maximum width of the pronotum" id="ABBRID0EIUBG" xlink:type="simple">PW</abbrev> : <abbrev xmlns:xlink="http://www.w3.org/1999/xlink" xlink:title="maximum width of the elytra" id="ABBRID0EMUBG" xlink:type="simple">EW</abbrev> : <abbrev xmlns:xlink="http://www.w3.org/1999/xlink" xlink:title="length of the dorsally visible part of abdomen along the midline" id="ABBRID0EQUBG" xlink:type="simple">AW</abbrev> = 1.00 : 1.88–1.90 : 2.02–2.03) (<xref ref-type="bibr" rid="B5">Yin et al. 2011</xref>: 128, fig. 2). (China: Zhejiang; Fig. <xref ref-type="fig" rid="F11">11A</xref>)</td><td rowspan="1" colspan="1">
                      <bold><italic><tp:taxon-name><tp:taxon-name-part taxon-name-part-type="genus" reg="Linan">L.</tp:taxon-name-part><tp:taxon-name-part taxon-name-part-type="species" reg="chinensis">chinensis</tp:taxon-name-part></tp:taxon-name></italic> (Löbl)</bold>
                    </td></tr><tr><td rowspan="1" colspan="1">–</td><td rowspan="1" colspan="1">Metaventral processes relatively much longer, broad at apex (<xref ref-type="bibr" rid="B5">Yin et al. 2011</xref>: 128, fig. 20); elytra and abdomen relatively narrower in contrast to pronotum (<abbrev xmlns:xlink="http://www.w3.org/1999/xlink" xlink:title="maximum width of the pronotum" id="ABBRID0E1VBG" xlink:type="simple">PW</abbrev> : <abbrev xmlns:xlink="http://www.w3.org/1999/xlink" xlink:title="maximum width of the elytra" id="ABBRID0E5VBG" xlink:type="simple">EW</abbrev> : <abbrev xmlns:xlink="http://www.w3.org/1999/xlink" xlink:title="length of the dorsally visible part of abdomen along the midline" id="ABBRID0ECWBG" xlink:type="simple">AW</abbrev> = 1.00 : 1.62–1.64 : 1.75–1.78) (<xref ref-type="bibr" rid="B5">Yin et al. 2011</xref>: 128, fig. 4). (China: Anhui; Fig. <xref ref-type="fig" rid="F11">11B</xref>)</td><td rowspan="1" colspan="1">
                      <bold><italic><tp:taxon-name><tp:taxon-name-part taxon-name-part-type="genus" reg="Linan">L.</tp:taxon-name-part><tp:taxon-name-part taxon-name-part-type="species" reg="inornatus">inornatus</tp:taxon-name-part></tp:taxon-name></italic> Yin &amp; Li</bold>
                    </td></tr></tbody></table></table-wrap></sec></tp:treatment-sec><tp:treatment-sec><!--Section generated to contain objects referenced in tp:taxon-treatment.--><fig id="F2" position="float" orientation="portrait"><label>Figure 2.</label><caption><p>Diagnostic features of male <italic><tp:taxon-name><tp:taxon-name-part taxon-name-part-type="genus" reg="Linan">Linan</tp:taxon-name-part><tp:taxon-name-part taxon-name-part-type="species" reg="arcitibialis">arcitibialis</tp:taxon-name-part></tp:taxon-name></italic> sp. n. <bold>A</bold> Antennal club <bold>B</bold> Pronotum <bold>C</bold> Metaventral process, in lateral view <bold>D</bold> Protrochanter and profemur <bold>E</bold> Apex of protibia <bold>F</bold> Mesotrochanter and mesofemur <bold>G</bold> Mesotibia <bold>H</bold> Metatrochanter and metafemur <bold>I</bold> Sternite IX <bold>J–L</bold> Aedeagus, in dorsal view (<bold>J</bold>), lateral (<bold>K</bold>), and ventral (<bold>L</bold>) view. Scale bars: 0.3 mm (<bold>A, B, D, F, G, H</bold>); 0.2 mm (<bold>C, J, K, L</bold>); 0.05 mm (<bold>E</bold>); 0.1 mm (<bold>I</bold>).</p></caption><graphic xmlns:xlink="http://www.w3.org/1999/xlink" xlink:href="zookeys-793-115-g002.jpg" position="float" orientation="portrait" xlink:type="simple" id="oo_239046.jpg"/></fig><fig id="F6" position="float" orientation="portrait"><label>Figure 6.</label><caption><p>Diagnostic features of male <italic><tp:taxon-name><tp:taxon-name-part taxon-name-part-type="genus" reg="Linan">Linan</tp:taxon-name-part><tp:taxon-name-part taxon-name-part-type="species" reg="geneolatus">geneolatus</tp:taxon-name-part></tp:taxon-name></italic> sp. n. <bold>A</bold> Antennal club <bold>B</bold> Pronotum <bold>C</bold> Metaventral process, lateral view <bold>D</bold> Protrochanter and profemur <bold>E</bold> Mesotrochanter and mesofemur <bold>F</bold> Metatrochanter and metafemur <bold>G</bold> Sternite IX <bold>H–J</bold> Aedeagus, in dorsal view (<bold>H</bold>), lateral (<bold>I</bold>), ventral (<bold>J</bold>) view. Scale bars: 0.3 mm (<bold>A, B, D, E, F</bold>); 0.2 mm (<bold>C, H, I, J</bold>); 0.1 mm (<bold>G</bold>).</p></caption><graphic xmlns:xlink="http://www.w3.org/1999/xlink" xlink:href="zookeys-793-115-g006.jpg" position="float" orientation="portrait" xlink:type="simple" id="oo_239050.jpg"/></fig><fig id="F4" position="float" orientation="portrait"><label>Figure 4.</label><caption><p>Dorsal habitus of <italic><tp:taxon-name><tp:taxon-name-part taxon-name-part-type="genus" reg="Linan">Linan</tp:taxon-name-part></tp:taxon-name></italic> species <bold>A</bold><italic><tp:taxon-name><tp:taxon-name-part taxon-name-part-type="genus" reg="Linan">L.</tp:taxon-name-part><tp:taxon-name-part taxon-name-part-type="species" reg="divaricatus">divaricatus</tp:taxon-name-part></tp:taxon-name></italic> sp. n. <bold>B</bold><italic><tp:taxon-name><tp:taxon-name-part taxon-name-part-type="genus" reg="Linan">L.</tp:taxon-name-part><tp:taxon-name-part taxon-name-part-type="species" reg="geneolatus">geneolatus</tp:taxon-name-part></tp:taxon-name></italic> sp. n. Scale bars: 1 mm.</p></caption><graphic xmlns:xlink="http://www.w3.org/1999/xlink" xlink:href="zookeys-793-115-g004.jpg" position="float" orientation="portrait" xlink:type="simple" id="oo_239048.jpg"/></fig><fig id="F5" position="float" orientation="portrait"><label>Figure 5.</label><caption><p>Diagnostic features of male <italic><tp:taxon-name><tp:taxon-name-part taxon-name-part-type="genus" reg="Linan">Linan</tp:taxon-name-part><tp:taxon-name-part taxon-name-part-type="species" reg="divaricatus">divaricatus</tp:taxon-name-part></tp:taxon-name></italic> sp. n. <bold>A</bold> Antennal club <bold>B</bold> Pronotum <bold>C</bold> Metaventral process, lateral view <bold>D</bold> Protrochanter and profemur <bold>E</bold> Apex of protibia <bold>F</bold> Mesotrochanter and mesofemur <bold>G</bold> Metatrochanter and metafemur <bold>H</bold> Sternite IX <bold>I–K</bold> Aedeagus, in dorsal view (<bold>I</bold>), lateral (<bold>J</bold>), and ventral (<bold>K</bold>) view. Scale bars: 0.3 mm (<bold>A, B, D, F, G</bold>); 0.1 mm (<bold>C, H</bold>); 0.05 mm (<bold>E</bold>); 0.2 mm (<bold>I, J, K</bold>).</p></caption><graphic xmlns:xlink="http://www.w3.org/1999/xlink" xlink:href="zookeys-793-115-g005.jpg" position="float" orientation="portrait" xlink:type="simple" id="oo_239049.jpg"/></fig><fig id="F8" position="float" orientation="portrait"><label>Figure 8.</label><caption><p>Diagnostic features of male <italic><tp:taxon-name><tp:taxon-name-part taxon-name-part-type="genus" reg="Linan">Linan</tp:taxon-name-part><tp:taxon-name-part taxon-name-part-type="species" reg="mangshanus">mangshanus</tp:taxon-name-part></tp:taxon-name></italic> sp. n. <bold>A</bold> Antennal club <bold>B</bold> Pronotum <bold>C</bold> Metaventral process, lateral view <bold>D</bold> Protrochanter and profemur <bold>E</bold> Mesotrochanter and mesofemur <bold>F</bold> Metatrochanter and metafemur <bold>G</bold> Sternite IX <bold>H–J.</bold> Aedeagus, in dorsal view (<bold>H</bold>), lateral (<bold>I</bold>), ventral (<bold>J</bold>) view. Scale bars: 0.3 mm (<bold>A, B, D, E, F</bold>); 0.2 mm (<bold>C, H, I, J</bold>); 0.1 mm (<bold>G</bold>).</p></caption><graphic xmlns:xlink="http://www.w3.org/1999/xlink" xlink:href="zookeys-793-115-g008.jpg" position="float" orientation="portrait" xlink:type="simple" id="oo_239052.jpg"/></fig><fig id="F3" position="float" orientation="portrait"><label>Figure 3.</label><caption><p>Diagnostic features of male <italic><tp:taxon-name><tp:taxon-name-part taxon-name-part-type="genus" reg="Linan">Linan</tp:taxon-name-part><tp:taxon-name-part taxon-name-part-type="species" reg="denticulatus">denticulatus</tp:taxon-name-part></tp:taxon-name></italic> sp. n. <bold>A</bold> Antennal club <bold>B</bold> Pronotum <bold>C</bold> Metaventral process, lateral view <bold>D</bold> Protrochanter and profemur <bold>E</bold> Apex of protibia <bold>F</bold> Mesotrochanter and mesofemur <bold>G</bold> Metatrochanter and metafemur <bold>H</bold> Sternite IX <bold>I–K</bold> Aedeagus, in dorsal view (<bold>I</bold>), lateral (<bold>J</bold>), and ventral (<bold>K</bold>) view. Scale bars: 0.3 mm (<bold>A, B, D, F, G</bold>); 0.2 mm (<bold>C, I, J, K</bold>); 0.05 mm (<bold>E</bold>); 0.1 mm (<bold>H</bold>).</p></caption><graphic xmlns:xlink="http://www.w3.org/1999/xlink" xlink:href="zookeys-793-115-g003.jpg" position="float" orientation="portrait" xlink:type="simple" id="oo_239047.jpg"/></fig><fig id="F9" position="float" orientation="portrait"><label>Figure 9.</label><caption><p>Diagnostic features of male <italic><tp:taxon-name><tp:taxon-name-part taxon-name-part-type="genus" reg="Linan">Linan</tp:taxon-name-part><tp:taxon-name-part taxon-name-part-type="species" reg="mulunensis">mulunensis</tp:taxon-name-part></tp:taxon-name></italic> sp. n. <bold>A</bold> Antennal club <bold>B</bold> Pronotum <bold>C</bold> Metaventral process, lateral view <bold>D</bold> Protrochanter and profemur <bold>E</bold> Apical spur of protibia <bold>F</bold> Mesotrochanter and mesofemur <bold>G</bold> Metatrochanter and metafemur <bold>H</bold> Sternite IX <bold>I–K</bold> Aedeagus, in dorsal view (<bold>I</bold>), lateral (<bold>J</bold>), ventral (<bold>K</bold>) view. Scale bars: 0.3 mm (<bold>A, B, D, F, G</bold>); 0.2 mm (<bold>C, I, J, K</bold>); 0.05 mm (<bold>E</bold>); 0.1 mm (<bold>H</bold>).</p></caption><graphic xmlns:xlink="http://www.w3.org/1999/xlink" xlink:href="zookeys-793-115-g009.jpg" position="float" orientation="portrait" xlink:type="simple" id="oo_239053.jpg"/></fig></tp:treatment-sec><ref-list><ref id="B5"><mixed-citation xmlns:xlink="http://www.w3.org/1999/xlink" xlink:type="simple"><person-group><name name-style="western"><surname>Yin</surname><given-names>Z-W</given-names></name><name name-style="western"><surname>Li</surname><given-names>L-Z</given-names></name><name name-style="western"><surname>Zhao</surname><given-names>M-J</given-names></name></person-group> (<year>2011</year>) <article-title>A review of the genus <italic><tp:taxon-name><tp:taxon-name-part taxon-name-part-type="genus">Linan</tp:taxon-name-part></tp:taxon-name></italic> (<tp:taxon-name><tp:taxon-name-part taxon-name-part-type="order">Coleoptera</tp:taxon-name-part></tp:taxon-name>: <tp:taxon-name><tp:taxon-name-part taxon-name-part-type="family">Staphylinidae</tp:taxon-name-part></tp:taxon-name>: <tp:taxon-name><tp:taxon-name-part taxon-name-part-type="subfamily">Pselaphinae</tp:taxon-name-part></tp:taxon-name>).</article-title><source>Acta Entomologica Musei Nationalis Pragae</source><volume>51</volume>: <fpage>123</fpage>–<lpage>135</lpage>.</mixed-citation></ref><ref id="B4"><mixed-citation xmlns:xlink="http://www.w3.org/1999/xlink" xlink:type="simple"><person-group><name name-style="western"><surname>Yin</surname><given-names>Z-W</given-names></name><name name-style="western"><surname>Li</surname><given-names>L-Z</given-names></name></person-group> (<year>2013</year>) <article-title>Five new species of the genera <italic><tp:taxon-name><tp:taxon-name-part taxon-name-part-type="genus">Labomimus</tp:taxon-name-part></tp:taxon-name></italic> and <italic><tp:taxon-name><tp:taxon-name-part taxon-name-part-type="genus">Linan</tp:taxon-name-part></tp:taxon-name></italic> from Guangxi, South China (<tp:taxon-name><tp:taxon-name-part taxon-name-part-type="order">Coleoptera</tp:taxon-name-part></tp:taxon-name>: <tp:taxon-name><tp:taxon-name-part taxon-name-part-type="family">Staphylinidae</tp:taxon-name-part></tp:taxon-name>: <tp:taxon-name><tp:taxon-name-part taxon-name-part-type="subfamily">Pselaphinae</tp:taxon-name-part></tp:taxon-name>).</article-title><source>Acta Entomologica Musei Nationalis Pragae</source><volume>53</volume>: <fpage>141</fpage>–<lpage>153</lpage>.</mixed-citation></ref><ref id="B6"><mixed-citation xmlns:xlink="http://www.w3.org/1999/xlink" xlink:type="simple"><person-group><name name-style="western"><surname>Yin</surname><given-names>Z-W</given-names></name><name name-style="western"><surname>Nomura</surname><given-names>S</given-names></name><name name-style="western"><surname>Li</surname><given-names>L-Z</given-names></name></person-group> (<year>2013</year>) <article-title>New species and new records of the <italic><tp:taxon-name><tp:taxon-name-part taxon-name-part-type="genus">Pselaphodes</tp:taxon-name-part></tp:taxon-name></italic> complex of genera (<tp:taxon-name><tp:taxon-name-part taxon-name-part-type="family">Staphylinidae</tp:taxon-name-part></tp:taxon-name>: <tp:taxon-name><tp:taxon-name-part taxon-name-part-type="subfamily">Pselaphinae</tp:taxon-name-part></tp:taxon-name>: <tp:taxon-name><tp:taxon-name-part taxon-name-part-type="tribe">Tyrini</tp:taxon-name-part></tp:taxon-name>) from China.</article-title><source>Annales Zoologici</source><volume>63</volume>: <fpage>343</fpage>–<lpage>356</lpage>. <ext-link xlink:type="simple" ext-link-type="doi" xlink:href="10.3161/000345413X669595">https://doi.org/10.3161/000345413X669595</ext-link></mixed-citation></ref><ref id="B3"><mixed-citation xmlns:xlink="http://www.w3.org/1999/xlink" xlink:type="simple"><person-group><name name-style="western"><surname>Yin</surname><given-names>Z-W</given-names></name><name name-style="western"><surname>Li</surname><given-names>L-Z</given-names></name></person-group> (<year>2012</year>) <article-title>Notes on Michael Schülke’s pselaphine collections from China. – <tp:taxon-name><tp:taxon-name-part taxon-name-part-type="tribe">Tyrini</tp:taxon-name-part></tp:taxon-name>. I. genera <italic><tp:taxon-name><tp:taxon-name-part taxon-name-part-type="genus">Labomimus</tp:taxon-name-part></tp:taxon-name></italic> Sharp, <italic><tp:taxon-name><tp:taxon-name-part taxon-name-part-type="genus">Linan</tp:taxon-name-part></tp:taxon-name></italic> Hlaváč and <italic><tp:taxon-name><tp:taxon-name-part taxon-name-part-type="genus">Pselaphodes</tp:taxon-name-part></tp:taxon-name></italic> Westwood (<tp:taxon-name><tp:taxon-name-part taxon-name-part-type="order">Coleoptera</tp:taxon-name-part></tp:taxon-name>, <tp:taxon-name><tp:taxon-name-part taxon-name-part-type="family">Staphylinidae</tp:taxon-name-part></tp:taxon-name>, <tp:taxon-name><tp:taxon-name-part taxon-name-part-type="subfamily">Pselaphinae</tp:taxon-name-part></tp:taxon-name>).</article-title><source>ZooKeys</source><volume>251</volume>: <fpage>83</fpage>–<lpage>118</lpage>. <ext-link xlink:type="simple" ext-link-type="doi" xlink:href="10.3897/zookeys.251.4099">https://doi.org/10.3897/zookeys.251.4099</ext-link></mixed-citation></ref></ref-list></tp:taxon-treatment>
